# Supplementary material for: Multi-omics investigation of metabolic dysregulation in depression: integrating metabolomics, weighted gene co-expression network analysis, and mendelian randomization
Source: Front Psychiatry. 2025 Aug 12;16:1627020. doi: 10.3389/fpsyt.2025.1627020 (PMC12378940; doi:10.3389/fpsyt.2025.1627020)
Supplement: Supplementary file 2 [file Supplementaryfile2.xlsx]

## Sheet: Table S1
Table S1:The names of metabolites that can be detected by LC-MS and GC-MS.
source	Metabolites name	Metabolites							source	Metabolites
LC-MS	Salicylic acid	Salicylic acid							GC-MS	Ethylamine
LC-MS	p-Cresol sulfate	p-Cresol sulfate							GC-MS	Methylamine
LC-MS	Pipecolic acid	Pipecolic acid							GC-MS	Cyclohexylamine
LC-MS	Betaine	Betaine							GC-MS	Boric acid
LC-MS	N-Methylethanolaminium phosphate	N-Methylethanolaminium phosphate							GC-MS	Ethylene glycol
LC-MS	Aminoacetone	Aminoacetone							GC-MS	Dimethylglycine
LC-MS	Methylisocitric acid	Methylisocitric acid							GC-MS	3-hydroxybutyric acid
LC-MS	4-Hydroxy-5-(dihydroxyphenyl)-valeric acid-O-methyl-O-sulphate	4-Hydroxy-5-(dihydroxyphenyl)-valeric acid-O-methyl-O-sulphate							GC-MS	Methoxyamine
LC-MS	Liothyronine	Liothyronine							GC-MS	Tiglic acid
LC-MS	TG(35:2)	TG(17:2(9Z,12Z)/18:0/18:0)[iso3]							GC-MS	Hexadecane
LC-MS	TG(35:2)	TG(17:0/18:2(9Z,12Z)/20:0)[iso6]							GC-MS	1-propylamine
LC-MS	PC(43:0)	PC(25:0/18:0)							GC-MS	2-picolinic acid
LC-MS	Homocysteine thiolactone	Homocysteine thiolactone							GC-MS	Allylamine
LC-MS	L-Serine	L-Serine							GC-MS	Butane-2,3-diol
LC-MS	Pentanal	Pentanal							GC-MS	N-methylglutamic acid
LC-MS	L-Asparagine	L-Asparagine							GC-MS	2-mercapto-4,6-dimethylnicotinonitrile
LC-MS	L-Histidine	L-Histidine							GC-MS	Pyruvic acid
LC-MS	Nicotinamide N-oxide	Nicotinamide N-oxide							GC-MS	Diethylcarbamic acid
LC-MS	L-Arginine	L-Arginine							GC-MS	Phenol
LC-MS	Homo-L-arginine	Homo-L-arginine							GC-MS	L-lactic acid
LC-MS	L-Cystine	L-Cystine							GC-MS	Caprylic acid
LC-MS	L-Cysteinylglycine disulfide	L-Cysteinylglycine disulfide							GC-MS	4-aminophenol
LC-MS	5-(3',4',5'-Trihydroxyphenyl)-gamma-valerolactone-3'-O-sulphate	5-(3',4',5'-Trihydroxyphenyl)-gamma-valerolactone-3'-O-sulphate							GC-MS	Glycolic acid
LC-MS	5,7-Dihydroxyflavone 7-benzoate	5,7-Dihydroxyflavone 7-benzoate							GC-MS	Senecioic acid
LC-MS	L-Glutamine	L-Glutamine							GC-MS	2-oxo-propanoic acid
LC-MS	Dihydrothymine	Dihydrothymine							GC-MS	1-butylamine
LC-MS	Dihydro-2(3H)-thiophenone	Dihydro-2(3H)-thiophenone							GC-MS	2-ketobutyric acid
LC-MS	2-Ketobutyric acid	2-Ketobutyric acid							GC-MS	L-alanine
LC-MS	Imidazole-4-acetaldehyde	Imidazole-4-acetaldehyde							GC-MS	2-ketoisovaleric acid
LC-MS	Taurine	Taurine							GC-MS	N-(trifluoroacetyl)glycine
LC-MS	2-Aminoacrylic acid	2-Aminoacrylic acid							GC-MS	4-hydroxybutyric acid
LC-MS	L-Carnitine	L-Carnitine							GC-MS	3-hydroxypropionic acid
LC-MS	D-Glucose	D-Glucose							GC-MS	Malonic acid
LC-MS	1-(sn-Glycero-3-phospho)-1D-myo-inositol	1-(sn-Glycero-3-phospho)-1D-myo-inositol							GC-MS	2-hydroxybutyric acid
LC-MS	L-Glutamic acid	L-Glutamic acid							GC-MS	Oxalic acid
LC-MS	Pyrophosphate	Pyrophosphate							GC-MS	Lactamide
LC-MS	Dimethylglycine	Dimethylglycine							GC-MS	2-furoic acid
LC-MS	2,3-Pentanedione	2,3-Pentanedione							GC-MS	3-pyridinol
LC-MS	2-Aminomuconic acid semialdehyde	2-Aminomuconic acid semialdehyde							GC-MS	Piperidone
LC-MS	Creatinine	Creatinine							GC-MS	P-cresol
LC-MS	Citraconic acid	Citraconic acid							GC-MS	Cyano-l-alanine
LC-MS	D-Ornithine	D-Ornithine							GC-MS	(r)-3-hydroxybutyric acid
LC-MS	(S)-3,4-Dihydroxybutyric acid	(S)-3,4-Dihydroxybutyric acid							GC-MS	2-hydroxy-3-methylbutyric acid
LC-MS	D-Xylose	D-Xylose							GC-MS	2-aminoisobutyric acid
LC-MS	2-Hydroxyethanesulfonate	2-Hydroxyethanesulfonate							GC-MS	Allantoic acid
LC-MS	Cysteine-S-sulfate	Cysteine-S-sulfate							GC-MS	4-aminobutyric acid
LC-MS	Pyrrole-2-carboxylic acid	Pyrrole-2-carboxylic acid							GC-MS	Mandelonitrile
LC-MS	L-Lactic acid	L-Lactic acid							GC-MS	Spermine
LC-MS	CDP-Ethanolamine	CDP-Ethanolamine							GC-MS	3-methyl-2-oxovaleric acid
LC-MS	L-3-Cyanoalanine	L-3-Cyanoalanine							GC-MS	Carbamic acid
LC-MS	Trigonelline	Trigonelline							GC-MS	Aniline
LC-MS	Cyclohexanecarboxylic acid	Cyclohexanecarboxylic acid							GC-MS	3-aminoisobutyric acid
LC-MS	5-Acetamidovalerate	5-Acetamidovalerate							GC-MS	2-ketoisocaproic acid
LC-MS	alpha-Ketoisovaleric acid	alpha-Ketoisovaleric acid							GC-MS	L-valine
LC-MS	Dimethylarsinous acid	Dimethylarsinous acid							GC-MS	Leucinic acid
LC-MS	N-Succinyl-2-amino-6-ketopimelate	N-Succinyl-2-amino-6-ketopimelate							GC-MS	2,4-diaminobutyric acid
LC-MS	Alpha-Lactose	Alpha-Lactose							GC-MS	Methylboronate
LC-MS	Sophoracoumestan A	Sophoracoumestan A							GC-MS	Adrenaline
LC-MS	beta-Alanine	beta-Alanine							GC-MS	Dodecanoic acid, isopropanol ester
LC-MS	L-Isoleucine	L-Isoleucine							GC-MS	2-hydroxy-2-hexenoic acid
LC-MS	Deoxyribose	Deoxyribose							GC-MS	4-methyl-2-oxo-pentanoic acid
LC-MS	N-Acetylneuraminic acid	N-Acetylneuraminic acid							GC-MS	Pentobarbital
LC-MS	L-Proline	L-Proline							GC-MS	Urea
LC-MS	Quinic acid	Quinic acid							GC-MS	Citraconic acid
LC-MS	Asymmetric dimethylarginine	Asymmetric dimethylarginine							GC-MS	Sulfuric acid
LC-MS	L-2-Amino-5-(methylthio)pentanoic acid	L-2-Amino-5-(methylthio)pentanoic acid							GC-MS	1-hexanol
LC-MS	Pyrroline hydroxycarboxylic acid	Pyrroline hydroxycarboxylic acid							GC-MS	Leucine
LC-MS	3-hydroxybenzoic acid-3-O-sulphate	3-hydroxybenzoic acid-3-O-sulphate							GC-MS	Isoheptadecanoic acid
LC-MS	Ergothioneine	Ergothioneine							GC-MS	Glycerol
LC-MS	Methylgallic acid-O-sulphate	Methylgallic acid-O-sulphate							GC-MS	Epsilon-caprolactam
LC-MS	Ribothymidine	Ribothymidine							GC-MS	Octanol
LC-MS	N-Acetylgalactosamine 4-sulphate	N-Acetylgalactosamine 4-sulphate							GC-MS	Ciliatine
LC-MS	Glutathione	Glutathione							GC-MS	Nicotinic acid
LC-MS	Cysteineglutathione disulfide	Cysteineglutathione disulfide							GC-MS	Homoserine
LC-MS	Phloretin 2'-O-glucuronide	Phloretin 2'-O-glucuronide							GC-MS	Malate
LC-MS	Prolyl-Serine	Prolyl-Serine							GC-MS	L-tryptophan
LC-MS	2-Furancarboxaldehyde	2-Furancarboxaldehyde							GC-MS	L-isoleucine
LC-MS	4-Hydroxyproline	4-Hydroxyproline							GC-MS	Isocitric acid
LC-MS	D-Aspartic acid	D-Aspartic acid							GC-MS	L-proline
LC-MS	Proline betaine	Proline betaine							GC-MS	Phenylacetic acid
LC-MS	1-Pyrroline-5-carboxylic acid	1-Pyrroline-5-carboxylic acid							GC-MS	2-ketoadipic acid
LC-MS	Sumiki's acid	Sumiki's acid							GC-MS	Glycine
LC-MS	Pyridoxamine	Pyridoxamine							GC-MS	1,3-dihydroxypyridine
LC-MS	Glycyl-Threonine	Glycyl-Threonine							GC-MS	Succinic acid
LC-MS	3-Phosphoglyceric acid	3-Phosphoglyceric acid							GC-MS	(-)-catechin
LC-MS	Prolyl-Alanine	Prolyl-Alanine							GC-MS	Chlorphentermine
LC-MS	N-Acetylglutamine	N-Acetylglutamine							GC-MS	N-methylalanine
LC-MS	Serylproline	Serylproline							GC-MS	P-toluenesulfonic acid
LC-MS	5,6-Dihydrouridine	5,6-Dihydrouridine							GC-MS	Glyceric acid
LC-MS	5,3',4'-Trihydroxy-3-methoxy-6,7-methylenedioxyflavone	5,3',4'-Trihydroxy-3-methoxy-6,7-methylenedioxyflavone							GC-MS	Oxoproline
LC-MS	Glycolic acid	Glycolic acid							GC-MS	Uracil
LC-MS	3-Butyn-1-al	3-Butyn-1-al							GC-MS	Pipecolic acid
LC-MS	Propynoic acid	Propynoic acid							GC-MS	4-deoxyerythronic acid
LC-MS	Ornithine	Ornithine							GC-MS	Allantoin
LC-MS	L-Aspartic acid	L-Aspartic acid							GC-MS	Pyrrole-2-carboxylic acid
LC-MS	(3S,5S)-3,5-Diaminohexanoate	(3S,5S)-3,5-Diaminohexanoate							GC-MS	Fumaric acid
LC-MS	N(6)-Methyllysine	N(6)-Methyllysine							GC-MS	Nicotianamine
LC-MS	Glycylproline	Glycylproline							GC-MS	Serine
LC-MS	Deoxyuridine	Deoxyuridine							GC-MS	Dihydroxymalonic acid
LC-MS	L-Alanine	L-Alanine							GC-MS	Pelargonic acid
LC-MS	1-Aminocyclopropanecarboxylic acid	1-Aminocyclopropanecarboxylic acid							GC-MS	Acetylglycine
LC-MS	Tetrahydrodipicolinate	Tetrahydrodipicolinate							GC-MS	N-formylglycine
LC-MS	Thioguanine	Thioguanine							GC-MS	Digitoxose
LC-MS	Clavulanate	Clavulanate							GC-MS	3,4-dihydroxybenzoic acid
LC-MS	L-2-Amino-3-oxobutanoic acid	L-2-Amino-3-oxobutanoic acid							GC-MS	L-threonine
LC-MS	Inosine 2',3'-cyclic phosphate	Inosine 2',3'-cyclic phosphate							GC-MS	5-aminovaleric acid
LC-MS	2-Furoylglycine	2-Furoylglycine							GC-MS	N-(hydroxymethyl)trifluoroacetamide
LC-MS	N1-Methyl-4-pyridone-3-carboxamide	N1-Methyl-4-pyridone-3-carboxamide							GC-MS	2,3-dihydroxy-acrylic acid
LC-MS	Fumaric acid	Fumaric acid							GC-MS	N-carbamoylaspartate
LC-MS	Pyruvic acid	Pyruvic acid							GC-MS	Tranexamic acid
LC-MS	cis-Aconitic acid	cis-Aconitic acid							GC-MS	Glutaric acid
LC-MS	Citric acid	Citric acid							GC-MS	Glycyl proline
LC-MS	2-ene-Valproic acid	2-ene-Valproic acid							GC-MS	1,2,4-butanetriol
LC-MS	Allyl isothiocyanate	Allyl isothiocyanate							GC-MS	2,3-dihydro-8-methoxyfuro(2,3-b)quinoline
LC-MS	N4-Acetylaminobutanal	N4-Acetylaminobutanal							GC-MS	L-alanine-alanine
LC-MS	Adenine	Adenine							GC-MS	Beta-alanine
LC-MS	Pyruvaldehyde	Pyruvaldehyde							GC-MS	(s)-3,4-dihydroxybutyric acid
LC-MS	Urocanic acid	Urocanic acid							GC-MS	N-methyl-l-leucine
LC-MS	2-Propyl-2,4-pentadienoic acid	2-Propyl-2,4-pentadienoic acid							GC-MS	Dodecanol
LC-MS	Alanyl-Leucine	Alanyl-Leucine							GC-MS	Putrescine
LC-MS	Pseudouridine	Pseudouridine							GC-MS	Diglycerol
LC-MS	2'-Deoxyguanosine 5'-monophosphate	2'-Deoxyguanosine 5'-monophosphate							GC-MS	4-methyl-5-thiazoleethanol
LC-MS	Furan	Furan							GC-MS	Capric acid
LC-MS	2-Maleylacetate	2-Maleylacetate							GC-MS	3,4-dihydroxycinnamic acid
LC-MS	Malonic semialdehyde	Malonic semialdehyde							GC-MS	Beta-glutamic acid
LC-MS	Quercetin	Quercetin							GC-MS	Aminomalonate
LC-MS	Guanosine monophosphate	Guanosine monophosphate							GC-MS	Mequinol
LC-MS	Isoleucylproline	Isoleucylproline							GC-MS	Biphenyl
LC-MS	3-Sulfinoalanine	3-Sulfinoalanine							GC-MS	5,6-dihydro-5-methyluracil
LC-MS	Hydroxypropionic acid	Hydroxypropionic acid							GC-MS	5,6-dihydrouracil
LC-MS	(2E,4E)-2,4-Hexadienoic acid	(2E,4E)-2,4-Hexadienoic acid							GC-MS	Malic acid
LC-MS	Adenosine monophosphate	Adenosine monophosphate							GC-MS	N-acetylornithine
LC-MS	Malondialdehyde	Malondialdehyde							GC-MS	Tetracosane
LC-MS	L-Acetylcarnitine	L-Acetylcarnitine							GC-MS	Alloxanoic acid
LC-MS	3'-AMP	3'-AMP							GC-MS	D-threitol
LC-MS	3-Oxoglutaric acid	3-Oxoglutaric acid							GC-MS	5-methoxytryptamine
LC-MS	5-Hydroxyisourate	5-Hydroxyisourate							GC-MS	Erythritol
LC-MS	Uric acid	Uric acid							GC-MS	Salicylic acid
LC-MS	Niacinamide	Niacinamide							GC-MS	N-acetylputrescine
LC-MS	Inosinic acid	Inosinic acid							GC-MS	Tromethamine
LC-MS	Hypoxanthine	Hypoxanthine							GC-MS	Tyramine
LC-MS	Oxypurinol	Oxypurinol							GC-MS	L-methionine
LC-MS	Xanthine	Xanthine							GC-MS	L-aspartic acid
LC-MS	Isoproterenol	Isoproterenol							GC-MS	4-hydroxyproline
LC-MS	(3R,5S)-1-pyrroline-3-hydroxy-5-carboxylic Acid	(3R,5S)-1-pyrroline-3-hydroxy-5-carboxylic Acid							GC-MS	L-threonic acid
LC-MS	1-Pyrroline-4-hydroxy-2-carboxylate	1-Pyrroline-4-hydroxy-2-carboxylate							GC-MS	1,2,3-trihydroxybenzene
LC-MS	Oxoglutaric acid	Oxoglutaric acid							GC-MS	Isothreonic acid
LC-MS	Pyroglutamic acid	Pyroglutamic acid							GC-MS	Aminoadipic acid
LC-MS	Paracetamol sulfate	Paracetamol sulfate							GC-MS	5-hydroxynorvaline
LC-MS	2-Hydroxybenzaldehyde	2-Hydroxybenzaldehyde							GC-MS	2-methylglyceric acid
LC-MS	Phenylpyruvic acid	Phenylpyruvic acid							GC-MS	Creatinine
LC-MS	m-Coumaric acid	m-Coumaric acid							GC-MS	L-cysteine
LC-MS	L-Tyrosine	L-Tyrosine							GC-MS	Erythronic acid
LC-MS	Phenylacetaldehyde	Phenylacetaldehyde							GC-MS	Erythrose
LC-MS	Uridine	Uridine							GC-MS	Phytol
LC-MS	(20S)-1alpha,20,25-trihydroxy-24-norvitamin D3/(20S)-1alpha,20,25-trihydroxy-24-norcholecalciferol	(20S)-1alpha,20,25-trihydroxy-24-norvitamin D3/(20S)-1alpha,20,25-trihydroxy-24-norcholecalciferol							GC-MS	4-acetamino phenol
LC-MS	Docosanedioic acid	Docosanedioic acid							GC-MS	2-piperidinobenzonitrile
LC-MS	Isocarlinoside	Isocarlinoside							GC-MS	Ascorbic acid
LC-MS	Tiglic aldehyde	Tiglic aldehyde							GC-MS	L-2-hydroxyglutaric acid
LC-MS	PA(17:1)	PA(17:1(9Z)/0:0)							GC-MS	Alpha-ketoglutarate
LC-MS	DG(33:4)	DG(15:1(9Z)/18:3(9Z,12Z,15Z)/0:0)[iso2]							GC-MS	O-phosphoserine
LC-MS	3-Methyl-2-butenal	3-Methyl-2-butenal							GC-MS	Glycocyamine
LC-MS	3-Deoxyvitamin D3	3-Deoxyvitamin D3							GC-MS	Xylonolactone
LC-MS	4alpha-hydroxymethyl-4beta-methyl-5alpha-cholesta-8,24-dien-3beta-ol	4alpha-hydroxymethyl-4beta-methyl-5alpha-cholesta-8,24-dien-3beta-ol							GC-MS	L-glutamine dehydrated
LC-MS	24-methylene-cholest-5-en-3beta,7beta,19-triol	24-methylene-cholest-5-en-3beta,7beta,19-triol							GC-MS	Diclofenac
LC-MS	3-Methyl-3-buten-2-one	3-Methyl-3-buten-2-one							GC-MS	1,2,4-benzenetriol
LC-MS	4alpha-formyl-4beta-methyl-5alpha-cholesta-8-en-3beta-ol	4alpha-formyl-4beta-methyl-5alpha-cholesta-8-en-3beta-ol							GC-MS	Saccharopine
LC-MS	5alpha,6beta-dihydroxy-24-methylenecholestan-3-one	5alpha,6beta-dihydroxy-24-methylenecholestan-3-one							GC-MS	N-acetylaspartate
LC-MS	Cholesteryl acetate	Cholesteryl acetate							GC-MS	2-tert-butyl-1,4-benzenediol
LC-MS	5-Aminopentanal	5-Aminopentanal							GC-MS	3-desoxy-pentitol
LC-MS	8-tetradecynoic acid	8-tetradecynoic acid							GC-MS	2-hydroxy-2-pentenedioic acid
LC-MS	PG(39:1)	PG(17:0/22:1(11Z))							GC-MS	Homocystine
LC-MS	PS(25:0)	PS(12:0/13:0)							GC-MS	Hexose
LC-MS	PS(26:0)	PS(13:0/13:0)							GC-MS	L-glutamic acid
LC-MS	TG(24:0)	TG(12:0/12:0/14:0)[iso3]							GC-MS	L-cystathionine
LC-MS	PE(40:4)	PE(18:2(9Z,12Z)/22:2(13Z,16Z))							GC-MS	L-phenylalanine
LC-MS	PG(37:5)	PG(17:0/20:5(5Z,8Z,11Z,14Z,17Z))							GC-MS	Acetaminophen
LC-MS	PI(36:0)	PI(16:0/20:0)							GC-MS	Shikimic acid
LC-MS	Cholesterol sulfate	Cholesterol sulfate							GC-MS	Tartaric acid
LC-MS	Ecalcidene	Ecalcidene							GC-MS	5-hydroxypipecolic acid
LC-MS	PS(27:0)	PS(15:0/12:0)							GC-MS	Trans-hex-2-enoic acid
LC-MS	Cer(d18:1/26:1)	Cer(d18:1/26:1(17Z))							GC-MS	4-hydroxyphenylacetic acid
LC-MS	Cer(t18:0/h24:0)	Cer(t18:0/h24:0)							GC-MS	Maltitol
LC-MS	TG(28:2)	TG(14:1(9Z)/14:1(9Z)/17:1(9Z))[iso3]							GC-MS	Glucosamine
LC-MS	PC(16:1)	PC(16:1(9Z)/P-18:1(11Z))							GC-MS	Isoxanthopterin
LC-MS	SM(22:1)	SM(d18:0/22:1(13Z))							GC-MS	2-methoxybenzenethiol
LC-MS	SM(24:1)	SM(d18:2/24:1)							GC-MS	Lactitol
LC-MS	N-docosahexaenoyl histidine	N-docosahexaenoyl histidine							GC-MS	Dodecanoic acid
LC-MS	5-(1-hydroxypropan-2-yl)isolongifol-4-ene	5-(1-hydroxypropan-2-yl)isolongifol-4-ene							GC-MS	N-carbamylglutamate
LC-MS	N-stearoyl proline	N-stearoyl proline							GC-MS	Pyrophosphate
LC-MS	PI(14:1)	PI(O-16:0/14:1(9Z))							GC-MS	Taurine
LC-MS	L-Leucine	L-Leucine							GC-MS	8-amino-6-quinolinol
LC-MS	Serotonin	Serotonin							GC-MS	L-asparagine
LC-MS	2-Methoxyacetaminophen sulfate	2-Methoxyacetaminophen sulfate							GC-MS	Guanidinosuccinate
LC-MS	Oxidized glutathione	Oxidized glutathione							GC-MS	D-arabinose
LC-MS	Propionylcarnitine	Propionylcarnitine							GC-MS	4',5-dihydroxy-7-glucosyloxyflavanone
LC-MS	N1-Methyl-2-pyridone-5-carboxamide	N1-Methyl-2-pyridone-5-carboxamide							GC-MS	2,5-di-tert-butyl-4-(hydroxy)phenol
LC-MS	(R)-N-Methylsalsolinol	(R)-N-Methylsalsolinol							GC-MS	Phthalic acid
LC-MS	Benzeneacetamide-4-O-sulphate	Benzeneacetamide-4-O-sulphate							GC-MS	4-(dimethylamino)azobenzene
LC-MS	Inosine	Inosine							GC-MS	Beta-tocopherol
LC-MS	Benzocaine	Benzocaine							GC-MS	D-fucose
LC-MS	Enkephalin L	Enkephalin L							GC-MS	3-methyl-3-buten-1-ol
LC-MS	Benzeneacetonitrile	Benzeneacetonitrile							GC-MS	Indoxyl sulfate
LC-MS	Cinnamic acid	Cinnamic acid							GC-MS	5-hydroxy-3-indoleacetic acid
LC-MS	benzene-1,2,4-triol	benzene-1,2,4-triol							GC-MS	Ammelide
LC-MS	Pyrogallol-1-O-sulphate	Pyrogallol-1-O-sulphate							GC-MS	L-arabitol
LC-MS	trans-Cinnamic acid	trans-Cinnamic acid							GC-MS	Glutathione
LC-MS	4-Hydroxy-1-(3-pyridinyl)-1-butanone	4-Hydroxy-1-(3-pyridinyl)-1-butanone							GC-MS	Arabitol
LC-MS	Prenyl benzoate	Prenyl benzoate							GC-MS	Thymine
LC-MS	Butyrylcarnitine	Butyrylcarnitine							GC-MS	3-(3-hydroxyphenyl)-3-hydroxypropionic acid
LC-MS	Hydroquinone	Hydroquinone							GC-MS	Udp-l-arabinose
LC-MS	Pyrocatechol sulfate	Pyrocatechol sulfate							GC-MS	Bisphenol a monomethyl ether
LC-MS	2-nonene-4,6,8-triynal	2-nonene-4,6,8-triynal							GC-MS	Udp-glucuronic acid
LC-MS	Indoleacetaldehyde	Indoleacetaldehyde							GC-MS	Cellobiose
LC-MS	Indoleacrylic acid	Indoleacrylic acid							GC-MS	Dihydroxyacetone phosphate
LC-MS	6-Chloroapigenin	6-Chloroapigenin							GC-MS	Orotic acid
LC-MS	Tryptamine	Tryptamine							GC-MS	Aconitic acid
LC-MS	L-Tryptophan	L-Tryptophan							GC-MS	Ornithine
LC-MS	Indole	Indole							GC-MS	3-hydroxy-3-(4'-hydroxy-3'-methoxyphenyl)propionic acid
LC-MS	N-acetyl-5-aminosalicylic acid	N-acetyl-5-aminosalicylic acid							GC-MS	2,6-dihydroxybenzoic acid
LC-MS	Dihyroxy-1H-indole glucuronide I	Dihyroxy-1H-indole glucuronide I							GC-MS	Glycerol 3-phosphate
LC-MS	4-Hydroxycinnamic acid	4-Hydroxycinnamic acid							GC-MS	Ribonic acid
LC-MS	2'-Hydroxyacetophenone	2'-Hydroxyacetophenone							GC-MS	Glucosaminic acid
LC-MS	Arginyl-Leucine	Arginyl-Leucine							GC-MS	N-{2-hydroxyethyl}tetradecan-1-amine
LC-MS	Phenol sulphate	Phenol sulphate							GC-MS	Galactonic acid
LC-MS	3-methyl-1-heptene	3-methyl-1-heptene							GC-MS	L-glutamine
LC-MS	Caffeine	Caffeine							GC-MS	2-keto-l-gluconate
LC-MS	Homovanillic acid sulfate	Homovanillic acid sulfate							GC-MS	O-phosphoethanolamine
LC-MS	8-Hydroxyguanine	8-Hydroxyguanine							GC-MS	Lactulose
LC-MS	Levofloxacin	Levofloxacin							GC-MS	Glucose-1-phosphate
LC-MS	2-Furoic acid	2-Furoic acid							GC-MS	3,6-anhydro-d-galactose
LC-MS	Phenylacetylglutamine	Phenylacetylglutamine							GC-MS	Tricine
LC-MS	Mandelonitrile	Mandelonitrile							GC-MS	Terephthalic acid
LC-MS	Indoxyl	Indoxyl							GC-MS	D-ribulose 5-phosphate
LC-MS	D-Glutamine	D-Glutamine							GC-MS	Udp-n-acetylglucosamine
LC-MS	N-Acetylserotonin	N-Acetylserotonin							GC-MS	2-monopalmitin
LC-MS	Methyl propenyl ketone	Methyl propenyl ketone							GC-MS	3-phosphoglyceric acid
LC-MS	Lidocaine	Lidocaine							GC-MS	Hypoxanthine
LC-MS	Apigenin 7-sulfate	Apigenin 7-sulfate							GC-MS	D-fructose
LC-MS	5'-(3',4'-Dihydroxyphenyl)-gamma-valerolactone sulfate	5'-(3',4'-Dihydroxyphenyl)-gamma-valerolactone sulfate							GC-MS	Psicopyranose
LC-MS	Indoxyl sulfate	Indoxyl sulfate							GC-MS	L-cysteine-glycine
LC-MS	3-Methyl-3-buten-1-ol	3-Methyl-3-buten-1-ol							GC-MS	Citric acid
LC-MS	(±)-Pelletierine	(±)-Pelletierine							GC-MS	Citrulline
LC-MS	2(N)-Methyl-norsalsolinol	2(N)-Methyl-norsalsolinol							GC-MS	Beta-hydroxymyristic acid
LC-MS	3-Hydroxybenzoic acid	3-Hydroxybenzoic acid							GC-MS	Metanephrine
LC-MS	2-methoxybenzene-1,3-diol	2-methoxybenzene-1,3-diol							GC-MS	Guanosine
LC-MS	4-Methylcatechol	4-Methylcatechol							GC-MS	(e)-9-tetradecenoic acid
LC-MS	O-methoxycatechol-O-sulphate	O-methoxycatechol-O-sulphate							GC-MS	Xylofuranose
LC-MS	p-Cresol glucuronide	p-Cresol glucuronide							GC-MS	Methyl alpha-d-glucofuranoside
LC-MS	4-Pyridoxolactone	4-Pyridoxolactone							GC-MS	Hydroxypropanedioic acid
LC-MS	O-hexanoyl-R-carnitine	O-hexanoyl-R-carnitine							GC-MS	Sophorose
LC-MS	Acetaminophen	Acetaminophen							GC-MS	D-fructose-1-phosphate
LC-MS	Dopaquinone	Dopaquinone							GC-MS	1,5-anhydroglucitol
LC-MS	p-Cresol	p-Cresol							GC-MS	Hippuric acid
LC-MS	p-Toluenesulfonic acid	p-Toluenesulfonic acid							GC-MS	Myristic acid
LC-MS	Sulfite	Sulfite							GC-MS	Quinic acid
LC-MS	1-Penten-3-one	1-Penten-3-one							GC-MS	5'-deoxy-5'-methylthioadenosine
LC-MS	Sinapyl alcohol	Sinapyl alcohol							GC-MS	2,4-dihydroxy-pentanedioic acid
LC-MS	2,3-Heptanedione	2,3-Heptanedione							GC-MS	Pinitol
LC-MS	4-Methoxycinnamic acid	4-Methoxycinnamic acid							GC-MS	3-methylhistidine
LC-MS	1-Nitronaphthalene-5,6-oxide	1-Nitronaphthalene-5,6-oxide							GC-MS	D-tagatose
LC-MS	Pyrocatechol	Pyrocatechol							GC-MS	Galactitol
LC-MS	3,4,5-Trimethoxycinnamic acid	3,4,5-Trimethoxycinnamic acid							GC-MS	D-ribose
LC-MS	N-Hydroxy-1-aminonaphthalene	N-Hydroxy-1-aminonaphthalene							GC-MS	Ethyl beta-d-glucopyranoside
LC-MS	Dityrosine	Dityrosine							GC-MS	Palatinitol
LC-MS	(S)-N-Methylsalsolinol	(S)-N-Methylsalsolinol							GC-MS	Glucose
LC-MS	Cyclic AMP	Cyclic AMP							GC-MS	Sedoheptulose
LC-MS	2-Octenal	2-Octenal							GC-MS	3-(4-hydroxyphenyl)propionic acid
LC-MS	(3Z)-2-Propylpent-3-enoic acid	(3Z)-2-Propylpent-3-enoic acid							GC-MS	Syringic acid
LC-MS	4-Hydroxyphenylacetaldehyde	4-Hydroxyphenylacetaldehyde							GC-MS	D-mannose
LC-MS	5-Hydroxy-L-tryptophan	5-Hydroxy-L-tryptophan							GC-MS	Phytosphingosine
LC-MS	Apocynin A	Apocynin A							GC-MS	Beta-mannosylglycerate
LC-MS	Dodecanoic acid	Dodecanoic acid							GC-MS	Altrose
LC-MS	Tuberonic acid	Tuberonic acid							GC-MS	Delta-tocopherol
LC-MS	3-Hydroxysuberic acid	3-Hydroxysuberic acid							GC-MS	Methyl beta-d-glucopyranoside
LC-MS	2',6'-Dihydroxy-3'-(1-p-menthen-3-yl)-4'-methoxychalcone	2',6'-Dihydroxy-3'-(1-p-menthen-3-yl)-4'-methoxychalcone							GC-MS	4-hydroxyphenyllactic acid
LC-MS	Licoricidin	Licoricidin							GC-MS	Digalacturonic acid
LC-MS	5,4'-Dihydroxy-3,6,3'-trimethoxy-7-prenyloxyflavone	5,4'-Dihydroxy-3,6,3'-trimethoxy-7-prenyloxyflavone							GC-MS	Dehydroascorbic acid
LC-MS	omega-hydroxy myristic acid	omega-hydroxy myristic acid							GC-MS	D-glucose
LC-MS	2-Phenylacetamide	2-Phenylacetamide							GC-MS	Scopoletin
LC-MS	2,3-Dihydrobenzofuran	2,3-Dihydrobenzofuran							GC-MS	Kynurenic acid
LC-MS	4-Vinylphenol sulfate	4-Vinylphenol sulfate							GC-MS	Theophylline
LC-MS	L-Olivosyl-oleandolide	L-Olivosyl-oleandolide							GC-MS	Dl-dopa
LC-MS	Propinol adenylate	Propinol adenylate							GC-MS	Tridecanol
LC-MS	3-acetyl-3-methyldihydrofuran-2(3H)-one	3-acetyl-3-methyldihydrofuran-2(3H)-one							GC-MS	L-histidine
LC-MS	4,12-dihydroxy-hexadecanoic acid	4,12-dihydroxy-hexadecanoic acid							GC-MS	L-lysine
LC-MS	D-Urobilinogen	D-Urobilinogen							GC-MS	Spermidine
LC-MS	Sulfate	Sulfate							GC-MS	Sorbitol
LC-MS	10-Hydroxycarbazepine	10-Hydroxycarbazepine							GC-MS	2',6'-dihydroxyacetophenone
LC-MS	4-Hydroxybenzoic acid	4-Hydroxybenzoic acid							GC-MS	L-tyrosine
LC-MS	Melatonin	Melatonin							GC-MS	Piceatannol
LC-MS	4-Methylbenzyl alcohol	4-Methylbenzyl alcohol							GC-MS	Galacturonic acid
LC-MS	4-ethylphenylsulfate	4-ethylphenylsulfate							GC-MS	Pentacosanoic acid
LC-MS	Taurochenodeoxycholic acid 7-sulfate	Taurochenodeoxycholic acid 7-sulfate							GC-MS	Bistris
LC-MS	Epimedokoreanin A	Epimedokoreanin A							GC-MS	Scyllo-inositol
LC-MS	11-Oxo-androsterone glucuronide	11-Oxo-androsterone glucuronide							GC-MS	13beta-ethyl-3-oximinogon-4-en-17-one
LC-MS	5-Hydroxy-7,8-dimethoxyflavanone 5-rhamnoside	5-Hydroxy-7,8-dimethoxyflavanone 5-rhamnoside							GC-MS	1h-indole-2-acetic acid
LC-MS	Sebacic acid	Sebacic acid							GC-MS	D-glucuronic acid
LC-MS	3b,16a-Dihydroxyandrostenone sulfate	3b,16a-Dihydroxyandrostenone sulfate							GC-MS	D-erythro-sphingosine
LC-MS	Glycochenodeoxycholic acid 3-glucuronide	Glycochenodeoxycholic acid 3-glucuronide							GC-MS	Alpha-d-glucose
LC-MS	11-beta-Hydroxyandrosterone-3-glucuronide	11-beta-Hydroxyandrosterone-3-glucuronide							GC-MS	Pantothenic acid
LC-MS	Lespedezaflavanone F	Lespedezaflavanone F							GC-MS	Ononitol
LC-MS	N-Acetyl-leukotriene E4	N-Acetyl-leukotriene E4							GC-MS	Isohexonic acid
LC-MS	1,2,3-Trihydroxybenzene	1,2,3-Trihydroxybenzene							GC-MS	Gluconic acid
LC-MS	Homogentisic acid	Homogentisic acid							GC-MS	4-hydroxycinnamic acid
LC-MS	2,4-Hexadienyl butyrate	2,4-Hexadienyl butyrate							GC-MS	Galactaric acid
LC-MS	Androstenedione	Androstenedione							GC-MS	Uridine 5'-monophosphate
LC-MS	Cortisol	Cortisol							GC-MS	(4-hydroxy-3-methoxyphenyl)ethanol
LC-MS	2-Hydroxyibuprofen	2-Hydroxyibuprofen							GC-MS	Xanthine
LC-MS	L-Octanoylcarnitine	L-Octanoylcarnitine							GC-MS	Beta-d-glucopyranuronic acid
LC-MS	Boldione	Boldione							GC-MS	Resveratrol
LC-MS	Acetyl-N-formyl-5-methoxykynurenamine	Acetyl-N-formyl-5-methoxykynurenamine							GC-MS	Palmitoleic acid
LC-MS	formyl 2E,4E,6Z-decatrienoate	formyl 2E,4E,6Z-decatrienoate							GC-MS	Palmitelaidic acid
LC-MS	Indole-3-methyl acetate	Indole-3-methyl acetate							GC-MS	5-tert-butyl-1h-indole-2,3-dione
LC-MS	18-Hydroxycorticosterone	18-Hydroxycorticosterone							GC-MS	Alloxanic acid
LC-MS	Valtratum	Valtratum							GC-MS	4,alpha-dihydroxycinnamic acid
LC-MS	Tetranor-PGFM	Tetranor-PGFM							GC-MS	Palmitic acid
LC-MS	17-Hydroxypregnenolone sulfate	17-Hydroxypregnenolone sulfate							GC-MS	3-methoxytyrosine
LC-MS	glycochenodeoxycholic acid 7-sulfate	glycochenodeoxycholic acid 7-sulfate							GC-MS	Ferulic acid
LC-MS	Aldosterone	Aldosterone							GC-MS	Coniferin
LC-MS	3Z,6E,8E-Dodecatrien-1-ol	3Z,6E,8E-Dodecatrien-1-ol							GC-MS	2-hydroxyhippuric acid
LC-MS	Cholic acid glucuronide	Cholic acid glucuronide							GC-MS	N-acetylgalactosamine
LC-MS	Resveratrol	Resveratrol							GC-MS	Glutamyl-valine
LC-MS	Dihydronaringenin-O-sulphate	Dihydronaringenin-O-sulphate							GC-MS	Indole-3-propionic acid
LC-MS	6-Dehydrotestosterone glucuronide	6-Dehydrotestosterone glucuronide							GC-MS	Naproxen
LC-MS	Indole-3-propionic acid	Indole-3-propionic acid							GC-MS	Daidzein
LC-MS	methyl 4-[2-(2-formyl-vinyl)-3-hydroxy-5-oxo-cyclopentyl]-butanoate	methyl 4-[2-(2-formyl-vinyl)-3-hydroxy-5-oxo-cyclopentyl]-butanoate							GC-MS	Gallocatechin
LC-MS	2E,4E,6E-Nonatrienal	2E,4E,6E-Nonatrienal							GC-MS	Uric acid
LC-MS	PE(20:2)	PE(20:2(11Z,14Z)/0:0)							GC-MS	Montanic acid
LC-MS	PC(18:2(2E,4E))	PC(18:2(2E,4E)/0:0)							GC-MS	Cadaverine
LC-MS	8-Methylnonenoate	8-Methylnonenoate							GC-MS	N-(2-acetamido)iminodiacetic acid
LC-MS	PE(22:4)	PE(22:4(7Z,10Z,13Z,16Z)/0:0)							GC-MS	Myristyl myristate
LC-MS	Capsaicin	Capsaicin							GC-MS	7-methylguanine
LC-MS	1-nitronaphthalene	1-nitronaphthalene							GC-MS	Heptadecanoic acid
LC-MS	Tyrosyl-Phenylalanine	Tyrosyl-Phenylalanine							GC-MS	6-hydroxy-alpha-methylnaphthaleneacetic acid
LC-MS	Deoxycholic acid 3-glucuronide	Deoxycholic acid 3-glucuronide							GC-MS	Octadecanol
LC-MS	(3Z,6Z,9Z)-dodecatrienol	(3Z,6Z,9Z)-dodecatrienol							GC-MS	1-deoxy-1-(4-morpholinyl)-alpha-d-fructopyranose
LC-MS	Myristic acid	Myristic acid							GC-MS	Indole-3-lactate
LC-MS	(2S,3S)-2-hydroxytridecane-1,2,3-tricarboxylic acid	(2S,3S)-2-hydroxytridecane-1,2,3-tricarboxylic acid							GC-MS	5,7-dimethyl[1,2,4]triazolo[1,5-a]pyrimidin-2-ylamine
LC-MS	Traumatic acid	Traumatic acid							GC-MS	D-fructose-1,6-bisphosphate
LC-MS	Taurocholic acid	Taurocholic acid							GC-MS	L-kynurenine
LC-MS	3beta-Acetoxy-4-oplopanone	3beta-Acetoxy-4-oplopanone							GC-MS	Ethanolamine
LC-MS	Undecylenic acid	Undecylenic acid							GC-MS	2-imidazolidinone
LC-MS	Carbamazepine	Carbamazepine							GC-MS	Linolenic acid
LC-MS	9,12,13-TriHOME	9,12,13-TriHOME							GC-MS	Linoleic acid
LC-MS	(25S)-11alpha,20,26-trihydroxyecdysone	(25S)-11alpha,20,26-trihydroxyecdysone							GC-MS	Oleic acid
LC-MS	Glycocholic acid	Glycocholic acid							GC-MS	Squalene
LC-MS	Deoxycholic acid glycine conjugate	Deoxycholic acid glycine conjugate							GC-MS	Bisphenol a
LC-MS	10-Deoxymethynolide	10-Deoxymethynolide							GC-MS	Formononetin
LC-MS	Phenylalanyl-Tyrosine	Phenylalanyl-Tyrosine							GC-MS	4-hydroxyhippuric acid
LC-MS	Thymol Sulfate	Thymol Sulfate							GC-MS	Erucic acid
LC-MS	Thyroxine	Thyroxine							GC-MS	Stearic acid
LC-MS	1,3-Diisopropylbenzene	1,3-Diisopropylbenzene							GC-MS	Galactinol
LC-MS	Dodecanedioic acid	Dodecanedioic acid							GC-MS	3-hydroxypalmitic acid
LC-MS	5beta-Chola-3,11-dien-24-oic Acid	5beta-Chola-3,11-dien-24-oic Acid							GC-MS	Xanthurenic acid
LC-MS	3-Sulfodeoxycholic acid	3-Sulfodeoxycholic acid							GC-MS	Carbamazepine
LC-MS	Pulegone	Pulegone							GC-MS	L-cystine
LC-MS	p-Mentha-1,3,5,8-tetraene	p-Mentha-1,3,5,8-tetraene							GC-MS	D-fructose-6-phosphate
LC-MS	Monobutylphthalate	Monobutylphthalate							GC-MS	Chlorogenic acid
LC-MS	forskolin	forskolin							GC-MS	Glucose 6-phosphate
LC-MS	7-Ketodeoxycholic acid	7-Ketodeoxycholic acid							GC-MS	M-cresol
LC-MS	Androsterone glucuronide	Androsterone glucuronide							GC-MS	N,n-bis(hydroxyethyl)-2-aminoethanesulfonic acid
LC-MS	LysoPC(22:4)	LysoPC(22:4(7Z,10Z,13Z,16Z))							GC-MS	Cytidine
LC-MS	9S-HpOTrE	9S-HpOTrE							GC-MS	Pseudo uridine
LC-MS	Perillic acid	Perillic acid							GC-MS	Glycyl tyrosine
LC-MS	O-decanoyl-R-carnitine	O-decanoyl-R-carnitine							GC-MS	Nonadecanoic acid
LC-MS	12-hydroxy-8E,10E-heptadecadienoic acid	12-hydroxy-8E,10E-heptadecadienoic acid							GC-MS	Trehalose-6-phosphate
LC-MS	PS(O-18:0)	PS(O-18:0/0:0)							GC-MS	Arachidonic acid
LC-MS	PC(16:0/3:1(2E))	PC(16:0/3:1(2E))							GC-MS	Mannose 6-phosphate
LC-MS	(E)-2-octenal	(E)-2-octenal							GC-MS	(4-hydroxyphenyl)nonanoic acid
LC-MS	Neopterin	Neopterin							GC-MS	Eicosapentaenoic acid
LC-MS	17-phenyl-trinor-PGF2alpha isopropyl ester	17-phenyl-trinor-PGF2alpha isopropyl ester							GC-MS	Indomethacin
LC-MS	PG(20:3)	PG(20:3(8Z,11Z,14Z)/0:0)							GC-MS	Dehydroabietic acid
LC-MS	9-Methoxy-7-phenyl-5H-furo[3,2-g][1]benzopyran-5-one	9-Methoxy-7-phenyl-5H-furo[3,2-g][1]benzopyran-5-one							GC-MS	D-myo-inositol 4-phosphate
LC-MS	Tetrahydrocortisol	Tetrahydrocortisol							GC-MS	N-acetyl-5-hydroxytryptamine
LC-MS	3,4-Dihydroxychalcone 4-beta-L-arabinopyranosyl-(1->4)-galactoside	3,4-Dihydroxychalcone 4-beta-L-arabinopyranosyl-(1->4)-galactoside							GC-MS	N-acetylglucosamine
LC-MS	PS(26:1)	PS(12:0/14:1(9Z))							GC-MS	Edetic acid
LC-MS	Carboxy-ibuprofen	Carboxy-ibuprofen							GC-MS	Epicatechin
LC-MS	N-[(3a,5b,7b)-7-hydroxy-24-oxo-3-(sulfoxy)cholan-24-yl]-Glycine	N-[(3a,5b,7b)-7-hydroxy-24-oxo-3-(sulfoxy)cholan-24-yl]-Glycine							GC-MS	Arachidic acid
LC-MS	PA(18:2)	PA(18:2(9Z,12Z)/0:0)							GC-MS	2-indolecarboxylic acid
LC-MS	Flavaprenin 7,4'-diglucoside	Flavaprenin 7,4'-diglucoside							GC-MS	Isomaltose
LC-MS	Thysanone	Thysanone							GC-MS	Uridine
LC-MS	p-Anisic acid	p-Anisic acid							GC-MS	Isochlorogenic acid
LC-MS	1-Hydroxyibuprofen	1-Hydroxyibuprofen							GC-MS	6-(2-aminophenyl)-1,2,4-triazine-3,5(2h,4h)-dione
LC-MS	3-(3,4,5-Trimethoxyphenyl)propanoic acid	3-(3,4,5-Trimethoxyphenyl)propanoic acid							GC-MS	Hexadecanedioic acid
LC-MS	Dehydroepiandrosterone sulfate	Dehydroepiandrosterone sulfate							GC-MS	Iminostilbene-10,11-dihydrodiol
LC-MS	3a,6b,7b-Trihydroxy-5b-cholanoic acid	3a,6b,7b-Trihydroxy-5b-cholanoic acid							GC-MS	Methyl-alpha-lyxofuranoside
LC-MS	Cholestane-3,7,12,25-tetrol-3-glucuronide	Cholestane-3,7,12,25-tetrol-3-glucuronide							GC-MS	N-acetyl-d-tryptophan
LC-MS	Delphinidin 3-robinobioside-5-glucoside	Delphinidin 3-robinobioside-5-glucoside							GC-MS	D-xylose
LC-MS	1,2-Dihydronaphthalene-1,2-diol	1,2-Dihydronaphthalene-1,2-diol							GC-MS	(s)-2-methyl-1-butanol
LC-MS	Enol-phenylpyruvate	Enol-phenylpyruvate							GC-MS	2-palmitoylglycerol
LC-MS	Propylparaben	Propylparaben							GC-MS	Lithocholic acid
LC-MS	Butylparaben	Butylparaben							GC-MS	Docosahexaenoic acid
LC-MS	5'-(3'-Methoxy-4'-hydroxyphenyl)-gamma-valerolactone	5'-(3'-Methoxy-4'-hydroxyphenyl)-gamma-valerolactone							GC-MS	Inosine
LC-MS	Chenodeoxycholic acid sulfate	Chenodeoxycholic acid sulfate							GC-MS	3-(4,5-diphenyl-1,3-oxazol-2-yl)propanoate
LC-MS	Methyldopa	Methyldopa							GC-MS	1-monopalmitin
LC-MS	N-(3-oxododecanoyl) homoserine lactone	N-(3-oxododecanoyl) homoserine lactone							GC-MS	Catechin
LC-MS	2-n-Propyl-4-oxopentanoic acid	2-n-Propyl-4-oxopentanoic acid							GC-MS	5-methyluridine
LC-MS	11-HpODE	11-HpODE							GC-MS	Arbutin
LC-MS	SM(d18:1/24:1)	SM(d18:1/24:1(15Z))							GC-MS	Trimethoprim
LC-MS	2-Nonanone	2-Nonanone							GC-MS	Sucrose
LC-MS	3E,5Z-Tetradecadienoic acid	3E,5Z-Tetradecadienoic acid							GC-MS	Behenic acid
LC-MS	Oxytetracycline	Oxytetracycline							GC-MS	Ergosterol
LC-MS	5Z-dodecenoic acid	5Z-dodecenoic acid							GC-MS	Xanthosine
LC-MS	Pantolactone	Pantolactone							GC-MS	Maltotriose
LC-MS	Bufalin	Bufalin							GC-MS	5,7-dihydroxy-4'-methoxyisoflavone
LC-MS	Cuminaldehyde	Cuminaldehyde							GC-MS	Melibiose
LC-MS	17alpha,21-Dihydroxypregnenolone	17alpha,21-Dihydroxypregnenolone							GC-MS	Psilocin
LC-MS	Ursodeoxycholic acid	Ursodeoxycholic acid							GC-MS	1-kestose
LC-MS	Jasmonic acid	Jasmonic acid							GC-MS	Alizarin
LC-MS	PC(18:1)	PC(16:1(9Z)/2:0)							GC-MS	2-oxovaleric acid
LC-MS	1,15-Hexadecadien-3-one	1,15-Hexadecadien-3-one							GC-MS	Trisaccharide
LC-MS	Palmitic acid	Palmitic acid							GC-MS	Alpha-lactose
LC-MS	methyl 15-hydroperoxy-9Z,12Z,16E-octadecatrienoate	methyl 15-hydroperoxy-9Z,12Z,16E-octadecatrienoate							GC-MS	1-monoolein
LC-MS	Taurochenodesoxycholic acid	Taurochenodesoxycholic acid							GC-MS	1-monostearin
LC-MS	2-Tetradecanone	2-Tetradecanone							GC-MS	Glycerol monostearate
LC-MS	Prosafrinine	Prosafrinine							GC-MS	Lactobionic acid
LC-MS	3a,6a,7b-Trihydroxy-5b-cholanoic acid	3a,6a,7b-Trihydroxy-5b-cholanoic acid							GC-MS	Oleamide
LC-MS	3E,5E-tridecadienoic acid	3E,5E-tridecadienoic acid							GC-MS	Tetracosanoic acid
LC-MS	Ovalitenin B	Ovalitenin B							GC-MS	Melezitose
LC-MS	Phytosphingosine	Phytosphingosine							GC-MS	Inosine-5'-monophosphate
LC-MS	19,20-DiHDPE	19,20-DiHDPE							GC-MS	Gamma-tocopherol
LC-MS	PC(21:0)	PC(16:0/5:0(COOH))							GC-MS	2-deoxy-d-erythro-pentofuranose 5-phosphate
LC-MS	Cortol	Cortol							GC-MS	2'-deoxyguanosine
LC-MS	Phytophthora mating hormone alpha1	Phytophthora mating hormone alpha1							GC-MS	4-chloro-2-hydroxy-acetophenone
LC-MS	5-(3',5'-Dihydroxyphenyl)-gamma-valerolactone-O-sulphate-O-methyl	5-(3',5'-Dihydroxyphenyl)-gamma-valerolactone-O-sulphate-O-methyl							GC-MS	Glycerol 1,3-dihexadecanoate
LC-MS	8-Hydroxyguanosine	8-Hydroxyguanosine							GC-MS	Beta-glycerophosphoric acid
LC-MS	3beta-(3-methyl-butanoyloxy)-villanovane-13alpha,17-diol	3beta-(3-methyl-butanoyloxy)-villanovane-13alpha,17-diol							GC-MS	Phosphoglycolic acid
LC-MS	alpha-Ionone	alpha-Ionone							GC-MS	Cerotinic acid
LC-MS	2-Amino-3-carboxymuconic acid semialdehyde	2-Amino-3-carboxymuconic acid semialdehyde							GC-MS	Methyl 2,6-dihydroxybenzoate
LC-MS	L-3-Hydroxykynurenine	L-3-Hydroxykynurenine							GC-MS	5'-adenosine monophosphate
LC-MS	C16 Sphingosine-1-phosphate	C16 Sphingosine-1-phosphate							GC-MS	Dihydrocholesterol
LC-MS	Glycoursodeoxycholic acid	Glycoursodeoxycholic acid							GC-MS	Alpha-tocopherol
LC-MS	Chenodeoxycholic acid 3-sulfate	Chenodeoxycholic acid 3-sulfate							GC-MS	Cholesterol
LC-MS	6-Butyryl-5,7-dihydroxy-8-(3',3'-dimethylallyl)-4-phenylcoumarin	6-Butyryl-5,7-dihydroxy-8-(3',3'-dimethylallyl)-4-phenylcoumarin							GC-MS	5beta-coprostanol
LC-MS	5a-Dihydrotestosterone sulfate	5a-Dihydrotestosterone sulfate							GC-MS	25-hydroxycholesterol
LC-MS	Biliverdin	Biliverdin							GC-MS	Lathosterol
LC-MS	PC(16:0/5:1(4E))	PC(16:0/5:1(4E))							GC-MS	5-methyl-1,3-benzenedicarboxylic acid
LC-MS	4E,6Z,10Z-Hexadecatrien-1-ol	4E,6Z,10Z-Hexadecatrien-1-ol							GC-MS	Deoxycholic acid
LC-MS	Palmitoleic acid	Palmitoleic acid							GC-MS	Stigmasterol
LC-MS	PC(22:1)	PC(18:1(9Z)/4:0)							GC-MS	Labetalol
LC-MS	2-methyl-2-dodecenoic acid	2-methyl-2-dodecenoic acid							GC-MS	Cholic acid
LC-MS	methyl-10-hydroperoxy-8E,12Z,15Z-octadecatrienoate	methyl-10-hydroperoxy-8E,12Z,15Z-octadecatrienoate							GC-MS	2,2-dimethylsuccinic acid
LC-MS	PS(20:2)	PS(20:2(11Z,14Z)/0:0)							GC-MS	Chenodeoxycholic acid
LC-MS	16-oxo-heptadecanoic acid	16-oxo-heptadecanoic acid							GC-MS	Beta-sitosterol
LC-MS	2-Nonenal	2-Nonenal							GC-MS	Lanosterol
LC-MS	Pentadecanal	Pentadecanal
LC-MS	Taurodeoxycholic acid	Taurodeoxycholic acid
LC-MS	2-Methyl-4-heptanone	2-Methyl-4-heptanone
LC-MS	(22E)-1alpha,3beta-Dihydroxychola-5,16,22-trien-24-oic Acid	(22E)-1alpha,3beta-Dihydroxychola-5,16,22-trien-24-oic Acid
LC-MS	Chenodeoxycholic acid glycine conjugate	Chenodeoxycholic acid glycine conjugate
LC-MS	Epsilon-(gamma-Glutamyl)-lysine	Epsilon-(gamma-Glutamyl)-lysine
LC-MS	Nirurin	Nirurin
LC-MS	1-Tetradecene	1-Tetradecene
LC-MS	12,13-Dimethyl-5,14-dioxabicyclo[9.2.1]-tetradeca-1(13),11-dien-4-one	12,13-Dimethyl-5,14-dioxabicyclo[9.2.1]-tetradeca-1(13),11-dien-4-one
LC-MS	Cucujolide IV	Cucujolide IV
LC-MS	Prostaglandin A1	Prostaglandin A1
LC-MS	5beta-Chola-8(14),11-dien-24-oic Acid	5beta-Chola-8(14),11-dien-24-oic Acid
LC-MS	Tetrahydrocorticosterone	Tetrahydrocorticosterone
LC-MS	N-arachidonoyl D-serine	N-arachidonoyl D-serine
LC-MS	PC(25:0)	PC(16:0/9:0(CHO))
LC-MS	R-cucujolide V	R-cucujolide V
LC-MS	beta-Damascenone	beta-Damascenone
LC-MS	Tetradecanedioic acid	Tetradecanedioic acid
LC-MS	2-trans,6-trans-Farnesal	2-trans,6-trans-Farnesal
LC-MS	8,10-hexadecadiynoic acid	8,10-hexadecadiynoic acid
LC-MS	Thyrotropin releasing hormone	Thyrotropin releasing hormone
LC-MS	(-)-Kanshone A	(-)-Kanshone A
LC-MS	9S,11R,15S-trihydroxy-2,3-dinor-13E-prostaenoic acid-cyclo[8S,12R]	9S,11R,15S-trihydroxy-2,3-dinor-13E-prostaenoic acid-cyclo[8S,12R]
LC-MS	(-)-Salvisyriacolide	(-)-Salvisyriacolide
LC-MS	6-heptynoic acid	6-heptynoic acid
LC-MS	Dodecanoylcarnitine	Dodecanoylcarnitine
LC-MS	Adenosine 2',3'-cyclic phosphate	Adenosine 2',3'-cyclic phosphate
LC-MS	5beta-Chola-3,8(14),11-trien-24-oic Acid	5beta-Chola-3,8(14),11-trien-24-oic Acid
LC-MS	Cervonoyl ethanolamide	Cervonoyl ethanolamide
LC-MS	Isoursodeoxycholic acid	Isoursodeoxycholic acid
LC-MS	Isohyodeoxycholic acid	Isohyodeoxycholic acid
LC-MS	PC(25)	PC(16:0/9:0(COOH))
LC-MS	3,6,8-dodecatrien-1-ol	3,6,8-dodecatrien-1-ol
LC-MS	Methyl jasmonate	Methyl jasmonate
LC-MS	3-Hydroxyibuprofen	3-Hydroxyibuprofen
LC-MS	3'-O-Methyl-(-)-epicatechin-7-O-sulphate	3'-O-Methyl-(-)-epicatechin-7-O-sulphate
LC-MS	5-(3-Pyridyl)-2-hydroxytetrahydrofuran	5-(3-Pyridyl)-2-hydroxytetrahydrofuran
LC-MS	11,12-DiHETrE	11,12-DiHETrE
LC-MS	PS(31:2)	PS(14:0/17:2(9Z,12Z))
LC-MS	3,4,7-Trimethyl-2E,6-octadien-1-ol	3,4,7-Trimethyl-2E,6-octadien-1-ol
LC-MS	2-Polyprenyl-6-methoxyphenol	2-Polyprenyl-6-methoxyphenol
LC-MS	12S-hydroxy-16-heptadecynoic acid	12S-hydroxy-16-heptadecynoic acid
LC-MS	Adrenosterone	Adrenosterone
LC-MS	beta-Ionone	beta-Ionone
LC-MS	Tetrahydrodeoxycortisol	Tetrahydrodeoxycortisol
LC-MS	Karatavegenin C	Karatavegenin C
LC-MS	Undecanedioic acid	Undecanedioic acid
LC-MS	Panaxytriol	Panaxytriol
LC-MS	9-OxoODE	9-OxoODE
LC-MS	Botrydial	Botrydial
LC-MS	N-docosahexaenoyl GABA	N-docosahexaenoyl GABA
LC-MS	Scyphostatin A	Scyphostatin A
LC-MS	8(R)-Hydroperoxylinoleic acid	8(R)-Hydroperoxylinoleic acid
LC-MS	Diphenol glucuronide	Diphenol glucuronide
LC-MS	5-(1-hydroxypropan-2-yl)isolongifol-5-ene	5-(1-hydroxypropan-2-yl)isolongifol-5-ene
LC-MS	Sulfolithocholylglycine	Sulfolithocholylglycine
LC-MS	Taurolithocholic acid 3-sulfate	Taurolithocholic acid 3-sulfate
LC-MS	9E-Heptadecenoic acid	9E-Heptadecenoic acid
LC-MS	Prostaglandin F1a	Prostaglandin F1a
LC-MS	Ursodeoxycholic acid 3-sulfate	Ursodeoxycholic acid 3-sulfate
LC-MS	3,5-Di-O-methyl-8-prenylafzelechin-4beta-ol	3,5-Di-O-methyl-8-prenylafzelechin-4beta-ol
LC-MS	cis-and-trans-Inophyllolide	cis-and-trans-Inophyllolide
LC-MS	Prostaglandin D2	Prostaglandin D2
LC-MS	alpha-Terpineol acetate	alpha-Terpineol acetate
LC-MS	4,8-Dimethyl-4E,8E-decadien-10-olide	4,8-Dimethyl-4E,8E-decadien-10-olide
LC-MS	Stearidonic acid	Stearidonic acid
LC-MS	MG(20:5)	MG(0:0/20:5(5Z,8Z,11Z,14Z,17Z)/0:0)
LC-MS	6-Carboxy-5,6,7,8-tetrahydropterin	6-Carboxy-5,6,7,8-tetrahydropterin
LC-MS	Monoisobutyl phthalic acid	Monoisobutyl phthalic acid
LC-MS	Ceriporic acid C	Ceriporic acid C
LC-MS	Sphinganine	Sphinganine
LC-MS	TrHA	TrHA
LC-MS	4-(2,6,6-Trimethyl-1-cyclohexen-1-yl)-2-butanone	4-(2,6,6-Trimethyl-1-cyclohexen-1-yl)-2-butanone
LC-MS	5-Methoxytryptophol	5-Methoxytryptophol
LC-MS	(+)-1(10),4-Cadinadiene	(+)-1(10),4-Cadinadiene
LC-MS	4-ene-Valproic acid	4-ene-Valproic acid
LC-MS	Prostaglandin H2	Prostaglandin H2
LC-MS	20-Carboxy-leukotriene B4	20-Carboxy-leukotriene B4
LC-MS	Palmitaldehyde	Palmitaldehyde
LC-MS	Erogorgiaene	Erogorgiaene
LC-MS	p-Menth-1-en-4-ol	p-Menth-1-en-4-ol
LC-MS	Theophylline	Theophylline
LC-MS	2-Phenyl-1,3-propanediol monocarbamate	2-Phenyl-1,3-propanediol monocarbamate
LC-MS	Piperine	Piperine
LC-MS	9(S)-HPODE	9(S)-HPODE
LC-MS	tetracosahexaenoic acid	tetracosahexaenoic acid
LC-MS	Vanillin	Vanillin
LC-MS	12-oxo-5E,8E,10Z-dodecatrienoic acid	12-oxo-5E,8E,10Z-dodecatrienoic acid
LC-MS	L-Phenylalanine	L-Phenylalanine
LC-MS	D-Tryptophan	D-Tryptophan
LC-MS	Ubiquinone-1	Ubiquinone-1
LC-MS	3beta-Hydroxypregn-5-en-20-one sulfate	3beta-Hydroxypregn-5-en-20-one sulfate
LC-MS	24-northornasterol A	24-northornasterol A
LC-MS	Sphingosine 1-phosphate	Sphingosine 1-phosphate
LC-MS	agavoside A	agavoside A
LC-MS	Undecanal	Undecanal
LC-MS	Isodeoxycholic acid	Isodeoxycholic acid
LC-MS	(3S,6E)-Nerolidol	(3S,6E)-Nerolidol
LC-MS	PS(29:0)	PS(12:0/17:0)
LC-MS	Oleamide	Oleamide
LC-MS	Sphingosine	Sphingosine
LC-MS	PE(18:3)	PE(18:3(6Z,9Z,12Z)/0:0)
LC-MS	PE(20:5)	PE(20:5(5Z,8Z,11Z,14Z,17Z)/0:0)
LC-MS	PC(13:0)	PC(13:0/0:0)
LC-MS	PC(14:0)	PC(0:0/14:0)
LC-MS	2-Ethyl-5-methylfuran	2-Ethyl-5-methylfuran
LC-MS	3,5,7-Tris(acetyloxy)-8-methoxy-2-(4-methoxyphenyl)-4H-1-benzopyran-4-one	3,5,7-Tris(acetyloxy)-8-methoxy-2-(4-methoxyphenyl)-4H-1-benzopyran-4-one
LC-MS	Ceriporic acid B	Ceriporic acid B
LC-MS	Chenodeoxycholic acid	Chenodeoxycholic acid
LC-MS	PE(18:3)	PE(18:3(9Z,12Z,15Z)/0:0)
LC-MS	17-beta-Estradiol-3-glucuronide	17-beta-Estradiol-3-glucuronide
LC-MS	(R)-1-Octen-3-ol	(R)-1-Octen-3-ol
LC-MS	Hexadecanedioic acid	Hexadecanedioic acid
LC-MS	9S-hydroxy-10S,11S-epoxy-12Z,15Z-octadecadienoic acid	9S-hydroxy-10S,11S-epoxy-12Z,15Z-octadecadienoic acid
LC-MS	Nutriacholic acid	Nutriacholic acid
LC-MS	7b-Hydroxy-3-oxo-5b-cholan-24-oate	7b-Hydroxy-3-oxo-5b-cholan-24-oate
LC-MS	8Z-Heptadecene	8Z-Heptadecene
LC-MS	Prostaglandin J2	Prostaglandin J2
LC-MS	PE(35:6)	PE(13:0/22:6(4Z,7Z,10Z,13Z,16Z,19Z))
LC-MS	Methyl hexadecanoic acid	Methyl hexadecanoic acid
LC-MS	Tridecanedioic acid	Tridecanedioic acid
LC-MS	7-hydroxy-10E,16-heptadecadien-8-ynoic acid	7-hydroxy-10E,16-heptadecadien-8-ynoic acid
LC-MS	p-Hydroxyfelbamate	p-Hydroxyfelbamate
LC-MS	1-Phenyl-1-propanone	1-Phenyl-1-propanone
LC-MS	17-Hydroxylinolenic acid	17-Hydroxylinolenic acid
LC-MS	Scillirosidin	Scillirosidin
LC-MS	PC(O-14:1(1E))	PC(O-14:1(1E)/0:0)
LC-MS	Elaidic acid	Elaidic acid
LC-MS	10E-heptadecen-8-ynoic acid	10E-heptadecen-8-ynoic acid
LC-MS	PE(16:1)	PE(16:1(9Z)/0:0)
LC-MS	(23S,24R,25S)-23,24-dihydroxy-spirost-5-en-3beta-yl O-alpha-L-rhamnopyranosyl-(1-2)-beta-D-glucopyranoside	(23S,24R,25S)-23,24-dihydroxy-spirost-5-en-3beta-yl O-alpha-L-rhamnopyranosyl-(1-2)-beta-D-glucopyranoside
LC-MS	3-Indolebutyric acid	3-Indolebutyric acid
LC-MS	PC(15:1)	PC(15:1(9Z)/0:0)
LC-MS	LysoPC(16:1)	LysoPC(16:1(9Z)/0:0)
LC-MS	Thromboxanoic acid skeleton	Thromboxanoic acid skeleton
LC-MS	2,3-Diaminosalicylic acid	2,3-Diaminosalicylic acid
LC-MS	Kammogenin	Kammogenin
LC-MS	Heptadecanoic acid	Heptadecanoic acid
LC-MS	14-hydroxy-12-tetradecenoic acid	14-hydroxy-12-tetradecenoic acid
LC-MS	trans-Jasmone	trans-Jasmone
LC-MS	7alpha,12alpha-Dihydroxy-3-oxochol-4-en-24-oic Acid	7alpha,12alpha-Dihydroxy-3-oxochol-4-en-24-oic Acid
LC-MS	PE(17:0)	PE(17:0/0:0)
LC-MS	Geranial	Geranial
LC-MS	11-Hydroxyandrosterone	11-Hydroxyandrosterone
LC-MS	3a,21-Dihydroxy-5b-pregnane-11,20-dione	3a,21-Dihydroxy-5b-pregnane-11,20-dione
LC-MS	PS(18:3)	PS(O-18:0/18:3(6Z,9Z,12Z))
LC-MS	Linoleic acid	Linoleic acid
LC-MS	3beta,7alpha-Dihydroxy-5-cholestenoate	3beta,7alpha-Dihydroxy-5-cholestenoate
LC-MS	2-Phenylpropionate	2-Phenylpropionate
LC-MS	2-Pentadecanone	2-Pentadecanone
LC-MS	Docosahexaenoic acid	Docosahexaenoic acid
LC-MS	PE(22:6)	PE(22:6(4Z,7Z,10Z,13Z,16Z,19Z)/0:0)
LC-MS	Arachidic acid	Arachidic acid
LC-MS	omega-hydroxy behenic	omega-hydroxy behenic
LC-MS	LysoPC(22:6)	LysoPC(22:6(4Z,7Z,10Z,13Z,16Z,19Z))
LC-MS	5-propylideneisolongifolane	5-propylideneisolongifolane
LC-MS	alpha-CEHC	alpha-CEHC
LC-MS	11b,17a,21-Trihydroxypreg-nenolone	11b,17a,21-Trihydroxypreg-nenolone
LC-MS	PS(20:5)	PS(O-18:0/20:5(5Z,8Z,11Z,14Z,17Z))
LC-MS	4,5-(methanoxyethano)isolongifol-4-ene	4,5-(methanoxyethano)isolongifol-4-ene
LC-MS	Stearaldehyde	Stearaldehyde
LC-MS	2-hydroxyphytanic acid	2-hydroxyphytanic acid
LC-MS	chola-4,6-dien-24-oic acid	chola-4,6-dien-24-oic acid
LC-MS	26,27-dinor-3alpha,6alpha,12alpha-trihydroxy-5beta-cholestan-24-one	26,27-dinor-3alpha,6alpha,12alpha-trihydroxy-5beta-cholestan-24-one
LC-MS	PS(22:6)	PS(22:6(4Z,7Z,10Z,13Z,16Z,19Z)/0:0)
LC-MS	Arachidonic acid	Arachidonic acid
LC-MS	13-L-Hydroperoxylinoleic acid	13-L-Hydroperoxylinoleic acid
LC-MS	PE(18:2)	PE(18:2(9Z,12Z)/0:0)
LC-MS	PS(20:4)	PS(20:4(5Z,8Z,11Z,14Z)/0:0)
LC-MS	LysoPC(20:4)	LysoPC(20:4(5Z,8Z,11Z,14Z))
LC-MS	Alpha-Linolenic acid	Alpha-Linolenic acid
LC-MS	3-oxo-tetradecanoic acid	3-oxo-tetradecanoic acid
LC-MS	7-heptadecynoic acid	7-heptadecynoic acid
LC-MS	7alpha-Hydroxy-3-oxo-4-cholestenoate	7alpha-Hydroxy-3-oxo-4-cholestenoate
LC-MS	1alpha,25-dihydroxy-24a,24b-dihomo-20-epivitamin D3	1alpha,25-dihydroxy-24a,24b-dihomo-20-epivitamin D3
LC-MS	PC(17:2)	PC(17:2(9Z,12Z)/0:0)
LC-MS	PA(20:3)	PA(20:3(8Z,11Z,14Z)/0:0)
LC-MS	PC(18:2)	PC(18:2(9Z,12Z)/0:0)
LC-MS	4-Aminohippuric acid	4-Aminohippuric acid
LC-MS	(25R)-12alpha-hydroxy-24R,26R-dimethyl-26,27-cyclo-cholest-4-en-3,6-dione	(25R)-12alpha-hydroxy-24R,26R-dimethyl-26,27-cyclo-cholest-4-en-3,6-dione
LC-MS	PA(20:4)	PA(20:4(5Z,8Z,11Z,14Z)/0:0)
LC-MS	PC(14:0)	PC(14:0/0:0)
LC-MS	PA(22:6)	PA(22:6(4Z,7Z,10Z,13Z,16Z,19Z)/0:0)
LC-MS	Obscuraminol A	Obscuraminol A
LC-MS	Erucic acid	Erucic acid
LC-MS	LysoPC(18:3)	LysoPC(18:3(6Z,9Z,12Z))
LC-MS	PI(14:1)	PI(14:1(9Z)/0:0)
LC-MS	LysoPC(20:5)	LysoPC(20:5(5Z,8Z,11Z,14Z,17Z))
LC-MS	24-hydroxy-10Z-tetracosenoic acid	24-hydroxy-10Z-tetracosenoic acid
LC-MS	5beta-Chola-7,9(11)-dien-24-oic Acid	5beta-Chola-7,9(11)-dien-24-oic Acid
LC-MS	2-Methoxyestrone 3-glucuronide	2-Methoxyestrone 3-glucuronide
LC-MS	27-Norcholestanehexol	27-Norcholestanehexol
LC-MS	12,13-EpOME	12,13-EpOME
LC-MS	Dihydrocortisol	Dihydrocortisol
LC-MS	Curcumenone	Curcumenone
LC-MS	Nandrolone	Nandrolone
LC-MS	Stoloniferone D	Stoloniferone D
LC-MS	LysoPC(22:5)	LysoPC(22:5(4Z,7Z,10Z,13Z,16Z))
LC-MS	Gamma-Linolenic acid	Gamma-Linolenic acid
LC-MS	PC(19:3)	PC(19:3(10Z,13Z,16Z)/0:0)
LC-MS	PC(17:1)	PC(17:1(9Z)/0:0)
LC-MS	Glutathione episulfonium ion	Glutathione episulfonium ion
LC-MS	9Z-Dodecen-7-ynyl acetate	9Z-Dodecen-7-ynyl acetate
LC-MS	(-)-alpha-Bisabolol	(-)-alpha-Bisabolol
LC-MS	Crucigasterin 277	Crucigasterin 277
LC-MS	(all-Z)-8,11,14-Heptadecatrienal	(all-Z)-8,11,14-Heptadecatrienal
LC-MS	14,15-Epoxy-5,8,11-eicosatrienoic acid	14,15-Epoxy-5,8,11-eicosatrienoic acid
LC-MS	Ximaosteroid C	Ximaosteroid C
LC-MS	27-Deoxy-5b-cyprinol	27-Deoxy-5b-cyprinol
LC-MS	(E)-4-stilbenol	(E)-4-stilbenol
LC-MS	5,8,11-heptadecatriynoic acid	5,8,11-heptadecatriynoic acid
LC-MS	L-Palmitoylcarnitine	L-Palmitoylcarnitine
LC-MS	Anguvetin	Anguvetin
LC-MS	Octanal	Octanal
LC-MS	PA(18:1)	PA(18:1(9Z)/0:0)
LC-MS	PC(O-16:1(1E))	PC(O-16:1(1E)/0:0)
LC-MS	LysoPC(16:0)	LysoPC(16:0)
LC-MS	14S-Methyl-1-octadecene	14S-Methyl-1-octadecene
LC-MS	PC(O-14:0)	PC(O-12:0/O-2:0)
LC-MS	12-oxo-5E,8E,10Z-heptadecatrienoic acid	12-oxo-5E,8E,10Z-heptadecatrienoic acid
LC-MS	18-fluoro-9Z,12Z-octadecadienoic acid	18-fluoro-9Z,12Z-octadecadienoic acid
LC-MS	PE(20:3)	PE(20:3(8Z,11Z,14Z)/0:0)
LC-MS	5,6-Epoxy-8,11,14-eicosatrienoic acid	5,6-Epoxy-8,11,14-eicosatrienoic acid
LC-MS	PC(20:3)	PC(20:3(8Z,11Z,14Z)/0:0)
LC-MS	PS(18:4)	PS(O-20:0/18:4(6Z,9Z,12Z,15Z))
LC-MS	20-HEDE	20-HEDE
LC-MS	Stoloniferone J	Stoloniferone J
LC-MS	Bovinic acid	Bovinic acid
LC-MS	Androstan-3alpha,17beta-diol	Androstan-3alpha,17beta-diol
LC-MS	(2'E,4'Z,7'Z,8E)-Colnelenic acid	(2'E,4'Z,7'Z,8E)-Colnelenic acid
LC-MS	7S,8S-DiHOTrE	7S,8S-DiHOTrE
LC-MS	PI(38:4)	PI(20:4(8Z,11Z,14Z,17Z)/18:0)
LC-MS	PC(34:3)	PC(14:1(9Z)/20:2(11Z,14Z))
LC-MS	Sulfolithocholic acid	Sulfolithocholic acid
LC-MS	PS(18:2)	PS(18:2(9Z,12Z)/0:0)
LC-MS	Etn-1-P-Cer(d14:1/18:0)	Etn-1-P-Cer(d14:1/18:0)
LC-MS	15(S)-HETE	15(S)-HETE
LC-MS	PE(16:0)	PE(16:0/0:0)
LC-MS	22-deoxy-20,21-dihydroxyecdysone	22-deoxy-20,21-dihydroxyecdysone
LC-MS	1-Pentadecene	1-Pentadecene
LC-MS	2-methyl-tridecanedioic acid	2-methyl-tridecanedioic acid
LC-MS	LysoPC(15:0)	LysoPC(15:0)
LC-MS	PG(16:1)	PG(16:1(9Z)/0:0)
LC-MS	Indinavir	Indinavir
LC-MS	PE(38:7)	PE(16:1(9Z)/22:6(4Z,7Z,10Z,13Z,16Z,19Z))
LC-MS	Tridecan-2-one	Tridecan-2-one
LC-MS	3'-O-methylbatatasin III	3'-O-methylbatatasin III
LC-MS	8-hydroxy-17-octadecene-9,11-diynoic acid	8-hydroxy-17-octadecene-9,11-diynoic acid
LC-MS	PS(22:0)	PS(22:0/0:0)
LC-MS	3a,7a,12a-Trihydroxy-5b-cholestan-26-al	3a,7a,12a-Trihydroxy-5b-cholestan-26-al
LC-MS	9H-12(13)-EpODE	9H-12(13)-EpODE
LC-MS	2-dodecenal	2-dodecenal
LC-MS	Behenic acid	Behenic acid
LC-MS	24-hydroxy-tetracosanoic acid	24-hydroxy-tetracosanoic acid
LC-MS	Linoleamide	Linoleamide
LC-MS	Thromboxane	Thromboxane
LC-MS	8,9-Epoxyeicosatrienoic acid	8,9-Epoxyeicosatrienoic acid
LC-MS	Allopregnanolone	Allopregnanolone
LC-MS	2-hydroxy behenic	2-hydroxy behenic
LC-MS	3-Oxocholic acid	3-Oxocholic acid
LC-MS	Isorhamnetin 7-alpha-D-Glucosamine	Isorhamnetin 7-alpha-D-Glucosamine
LC-MS	Harpagoside	Harpagoside
LC-MS	5'-Deoxy-5-fluorocytidine	5'-Deoxy-5-fluorocytidine
LC-MS	2-Pentylfuran	2-Pentylfuran
LC-MS	1-Nonadecene	1-Nonadecene
LC-MS	Phosphorylcholine	Phosphorylcholine
LC-MS	Moronic acid	Moronic acid
LC-MS	15-HETE-DA	15-HETE-DA
LC-MS	11-acetoxy-3beta,6alpha-dihydroxy-9,11-seco-5alpha-cholest-7-en-9-one.	11-acetoxy-3beta,6alpha-dihydroxy-9,11-seco-5alpha-cholest-7-en-9-one.
LC-MS	LysoPC(20:4)	LysoPC(20:4(8Z,11Z,14Z,17Z))
LC-MS	PC(2:0)	PC(18:1(9E)/2:0)
LC-MS	(S)-2-Methylbutanal	(S)-2-Methylbutanal
LC-MS	Plumerubroside	Plumerubroside
LC-MS	Tryptophyl-Isoleucine	Tryptophyl-Isoleucine
LC-MS	Cyanidin 3-(6''-p-coumarylsambubioside)	Cyanidin 3-(6''-p-coumarylsambubioside)
LC-MS	3alpha,7alpha,12alpha-Trihydroxy-5beta-23E-cholestan-26-oic acid	3alpha,7alpha,12alpha-Trihydroxy-5beta-23E-cholestan-26-oic acid
LC-MS	PE(18:1)	PE(18:1(9Z)/0:0)
LC-MS	Vaccenic acid	Vaccenic acid
LC-MS	Cyanidin 3-(6''-malonylsambubioside)	Cyanidin 3-(6''-malonylsambubioside)
LC-MS	PC(17:1)	PC(17:1(10Z)/0:0)
LC-MS	PG(18:2)	PG(18:2(9Z,12Z)/0:0)
LC-MS	LysoPC(18:1)	LysoPC(18:1(11Z))
LC-MS	7E,9E,11-Dodecatrienyl acetate	7E,9E,11-Dodecatrienyl acetate
LC-MS	10-pentadecenal	10-pentadecenal
LC-MS	11,14,17-Eicosatrienoic acid	11,14,17-Eicosatrienoic acid
LC-MS	PE(P-16:0)	PE(P-16:0/0:0)
LC-MS	PC(P-15:0)	PC(P-15:0/0:0)
LC-MS	7-oxo-11E-Tetradecenoic acid	7-oxo-11E-Tetradecenoic acid
LC-MS	PC(O-16:1(11Z))	PC(O-16:1(11Z)/0:0)
LC-MS	PI(38:4)	PI(18:1(9Z)/20:3(8Z,11Z,14Z))
LC-MS	Calcitriol	Calcitriol
LC-MS	N-stearoyl histidine	N-stearoyl histidine
LC-MS	PC(O-16:0)	PC(O-16:0/0:0)
LC-MS	PC(34:4)	PC(18:4(6Z,9Z,12Z,15Z)/16:0)
LC-MS	PGE1 alcohol	PGE1 alcohol
LC-MS	2-Hydroxystearic acid	2-Hydroxystearic acid
LC-MS	Sugeonol	Sugeonol
LC-MS	5alpha-Pregnane-3alpha,20alpha-diol	5alpha-Pregnane-3alpha,20alpha-diol
LC-MS	(9R,13R)-1a,1b-dihomo-jasmonic acid	(9R,13R)-1a,1b-dihomo-jasmonic acid
LC-MS	tridecanal	tridecanal
LC-MS	15-oxo-hexadecanoic acid	15-oxo-hexadecanoic acid
LC-MS	Stearoylcarnitine	Stearoylcarnitine
LC-MS	Conicasterol D	Conicasterol D
LC-MS	9,10-Epoxyoctadecenoic acid	9,10-Epoxyoctadecenoic acid
LC-MS	PE(22:2)	PE(22:2(13Z,16Z)/0:0)
LC-MS	LysoPC(20:2)	LysoPC(20:2(11Z,14Z))
LC-MS	PC(O-15:0)	PC(O-14:0/O-1:0)
LC-MS	8E-Heneicosene	8E-Heneicosene
LC-MS	18-oxo-nonadecanoic acid	18-oxo-nonadecanoic acid
LC-MS	5alpha-Pregnan-20alpha-ol-3-one	5alpha-Pregnan-20alpha-ol-3-one
LC-MS	N-arachidonoyl dopamine	N-arachidonoyl dopamine
LC-MS	PS(20:1)	PS(O-16:0/20:1(11Z))
LC-MS	PE(36:3)	PE(18:3(9Z,12Z,15Z)/18:0)
LC-MS	Tryptophanol	Tryptophanol
LC-MS	4-Hydroxy-3-polyprenylbenzoate	4-Hydroxy-3-polyprenylbenzoate
LC-MS	PC(P-17:0)	PC(P-17:0/0:0)
LC-MS	LysoPC(P-18:0)	LysoPC(P-18:0)
LC-MS	PI(18:4)	PI(18:4(6Z,9Z,12Z,15Z)/0:0)
LC-MS	(1R,2R)-3-oxo-2-pentyl-cyclopentanehexanoic acid	(1R,2R)-3-oxo-2-pentyl-cyclopentanehexanoic acid
LC-MS	PC(21:0)	PC(16:0/5:0(CHO))
LC-MS	2,4-Di-tert-butylphenol	2,4-Di-tert-butylphenol
LC-MS	PA(19:1)	PA(19:1(9Z)/0:0)
LC-MS	PS(22:2)	PS(22:2(13Z,16Z)/0:0)
LC-MS	Alpha-dimorphecolic acid	Alpha-dimorphecolic acid
LC-MS	Lasalocid A	Lasalocid A
LC-MS	PE(26:1)	PE(12:0/14:1(9Z))
LC-MS	13-OxoODE	13-OxoODE
LC-MS	Pregnanediol	Pregnanediol
LC-MS	2-Isopropylmalic acid	2-Isopropylmalic acid
LC-MS	Adrenic acid	Adrenic acid
LC-MS	Nystatin	Nystatin
LC-MS	7 alpha,26-Dihydroxy-4-cholesten-3-one	7 alpha,26-Dihydroxy-4-cholesten-3-one
LC-MS	(1S,2S)-3-oxo-2-pentyl-cyclopentanehexanoic acid	(1S,2S)-3-oxo-2-pentyl-cyclopentanehexanoic acid
LC-MS	pregn-4-en-3-one	pregn-4-en-3-one
LC-MS	1-(14-methyl-pentadecanoyl)-2-(8-[3]-ladderane-octanyl)-sn-glycerol	1-(14-methyl-pentadecanoyl)-2-(8-[3]-ladderane-octanyl)-sn-glycerol
LC-MS	PA(18:1)	PA(0:0/18:1(9Z))
LC-MS	LysoPC(22:5)	LysoPC(22:5(7Z,10Z,13Z,16Z,19Z))
LC-MS	2-oxo-nonadecanoic acid	2-oxo-nonadecanoic acid
LC-MS	25-deoxyecdysone	25-deoxyecdysone
LC-MS	PC(21:0)	PC(5:0/16:0)
LC-MS	PE(38:3)	PE(22:2(13Z,16Z)/16:1(9Z))
LC-MS	PC(38:6)	PC(22:5(4Z,7Z,10Z,13Z,16Z)/16:1(9Z))
LC-MS	2'-Hydroxy-6'-methoxy-4'-prenyloxychalcone	2'-Hydroxy-6'-methoxy-4'-prenyloxychalcone
LC-MS	2-hexadecenal	2-hexadecenal
LC-MS	Glycerophosphocholine	Glycerophosphocholine
LC-MS	3a,7a-Dihydroxy-5b-cholestan-26-al	3a,7a-Dihydroxy-5b-cholestan-26-al
LC-MS	PE(P-19:1)	PE(P-19:1(12Z)/0:0)
LC-MS	Piperidine	Piperidine
LC-MS	Phosphate	Phosphate
LC-MS	PE(38:6)	PE(16:1(9Z)/22:5(7Z,10Z,13Z,16Z,19Z))
LC-MS	PC(40:7)	PC(22:5(7Z,10Z,13Z,16Z,19Z)/18:2(9Z,12Z))
LC-MS	6alpha-Hydroxycastasterone	6alpha-Hydroxycastasterone
LC-MS	SM(17:0)	SM(d16:1/17:0)
LC-MS	10Z-nonadecenoic acid	10Z-nonadecenoic acid
LC-MS	Cholic acid	Cholic acid
LC-MS	Desmosdumotin C	Desmosdumotin C
LC-MS	PC(35:4)	PC(20:4(5Z,8Z,11Z,14Z)/15:0)
LC-MS	PS(18:3)	PS(O-18:0/18:3(9Z,12Z,15Z))
LC-MS	PC(36:4)	PC(16:0/20:4(5Z,8Z,11Z,14Z))
LC-MS	PS(41:6)	PS(19:0/22:6(4Z,7Z,10Z,13Z,16Z,19Z))
LC-MS	14-hydroxy-12Z-tetradecenoic acid	14-hydroxy-12Z-tetradecenoic acid
LC-MS	beta-Elemenone	beta-Elemenone
LC-MS	24-Nor-5beta-chol-22-ene-3alpha,6alpha-diol	24-Nor-5beta-chol-22-ene-3alpha,6alpha-diol
LC-MS	2-Arachidonylglycerol	2-Arachidonylglycerol
LC-MS	Phosphoglycolic acid	Phosphoglycolic acid
LC-MS	Glycyrrhetinic acid	Glycyrrhetinic acid
LC-MS	PC(33:2)	PC(15:0/18:2(9Z,12Z))
LC-MS	PC(34:2)	PC(18:1(11Z)/16:1(9Z))
LC-MS	PS(39:4)	PS(19:1(9Z)/20:3(8Z,11Z,14Z))
LC-MS	Isopimaric acid	Isopimaric acid
LC-MS	20a,22b-Dihydroxycholesterol	20a,22b-Dihydroxycholesterol
LC-MS	sn-3-O-(geranylgeranyl)glycerol 1-phosphate	sn-3-O-(geranylgeranyl)glycerol 1-phosphate
LC-MS	DMG-MINO	DMG-MINO
LC-MS	12-hydroxy-13-tetradecenoic acid	12-hydroxy-13-tetradecenoic acid
LC-MS	PA(20:2)	PA(20:2(11Z,14Z)/0:0)
LC-MS	PE(20:1)	PE(20:1(11Z)/0:0)
LC-MS	PS(O-20:0)	PS(O-20:0/0:0)
LC-MS	PC(20:4)	PC(P-16:0/20:4(5Z,8Z,11Z,14Z))
LC-MS	1-Penten-3-ol	1-Penten-3-ol
LC-MS	3Alpha,7Alpha,12Alpha-trihydroxy-5Beta-cholestan-26-oic acid	3Alpha,7Alpha,12Alpha-trihydroxy-5Beta-cholestan-26-oic acid
LC-MS	(20R)-24-Hydroxy-19-norgeminivitamin D3	(20R)-24-Hydroxy-19-norgeminivitamin D3
LC-MS	Monoethylhexyl phthalic acid	Monoethylhexyl phthalic acid
LC-MS	Lamivudine	Lamivudine
LC-MS	CPA(18:0)	CPA(18:0)
LC-MS	Theonellasterol D	Theonellasterol D
LC-MS	PC(20:3)	PC(P-16:0/20:3(8Z,11Z,14Z))
LC-MS	9Z,12Z,15Z-Octadecatrienal	9Z,12Z,15Z-Octadecatrienal
LC-MS	Dichotellate A	Dichotellate A
LC-MS	PC(P-16:0)	PC(P-16:0/0:0)
LC-MS	PC(O-8:0)	PC(O-8:0/O-8:0)
LC-MS	Cuscutic resinoside A	Cuscutic resinoside A
LC-MS	Stearic acid	Stearic acid
LC-MS	LysoPC(18:0)	LysoPC(18:0)
LC-MS	Protorifamycin I	Protorifamycin I
LC-MS	Lipoxin C4	Lipoxin C4
LC-MS	PC(18:1)	PC(18:1(9Z)/P-16:0)
LC-MS	PC(22:5)	PC(22:5(4Z,7Z,10Z,13Z,16Z)/P-18:0)
LC-MS	27-nor-22R-hydroxy-5alpha-cholestan-3,6-dione	27-nor-22R-hydroxy-5alpha-cholestan-3,6-dione
LC-MS	PE(38:2)	PE(16:1(9Z)/22:1(13Z))
LC-MS	LysoPC(20:1)	LysoPC(20:1(11Z))
LC-MS	Murocholic acid	Murocholic acid
LC-MS	17a,20a-Dihydroxycholesterol	17a,20a-Dihydroxycholesterol
LC-MS	Xeniasterol-b	Xeniasterol-b
LC-MS	6-[5]-ladderane-1-hexanol	6-[5]-ladderane-1-hexanol
LC-MS	Ricinoleic acid	Ricinoleic acid
LC-MS	5b-Cholestane-3a,7a,12a,23R,25-pentol	5b-Cholestane-3a,7a,12a,23R,25-pentol
LC-MS	PC(32:0)	PC(16:0/16:0)
LC-MS	PS(22:1)	PS(22:1(11Z)/0:0)
LC-MS	20:3(5Z,9Z,17Z)(11Me,15Me,19Me)	20:3(5Z,9Z,17Z)(11Me,15Me,19Me)
LC-MS	22,23-dihydroxycampesterol	22,23-dihydroxycampesterol
LC-MS	PS(40:8)	PS(18:2(9Z,12Z)/22:6(4Z,7Z,10Z,13Z,16Z,19Z))
LC-MS	PC(33:1)	PC(15:0/18:1(11Z))
LC-MS	PC(34:1)	PC(14:0/20:1(11Z))
LC-MS	PC(38:4)	PC(18:2(9Z,12Z)/20:2(11Z,14Z))
LC-MS	Aragusteroketal	Aragusteroketal
LC-MS	N-Acetylaspartylglutamic acid	N-Acetylaspartylglutamic acid
LC-MS	SM(d18:0/16:0)	SM(d18:0/16:0)
LC-MS	PC(O-12:0/2:0)	PC(O-12:0/2:0)
LC-MS	(E)-2-Penten-1-ol	(E)-2-Penten-1-ol
LC-MS	Farfugin A	Farfugin A
LC-MS	14-Methyl-8E-hexadecenal	14-Methyl-8E-hexadecenal
LC-MS	Leucyl-Glutamine	Leucyl-Glutamine
LC-MS	Deoxycholic acid	Deoxycholic acid
LC-MS	PS(13:0)	PS(13:0/0:0)
LC-MS	LysoPC(17:0)	LysoPC(17:0)
LC-MS	12,13-DHOME	12,13-DHOME
LC-MS	2-tetradecenal	2-tetradecenal
LC-MS	16-Hydroxy hexadecanoic acid	16-Hydroxy hexadecanoic acid
LC-MS	Docosapentaenoic acid (22n-6)	Docosapentaenoic acid (22n-6)
LC-MS	7-oxo-cholestenone	7-oxo-cholestenone
LC-MS	2-methyl-32,35-anhydrobacteriohopanetetrol	2-methyl-32,35-anhydrobacteriohopanetetrol
LC-MS	PC(36:2)	PC(18:1(11Z)/18:1(11Z))
LC-MS	10Z-Pentacosene	10Z-Pentacosene
LC-MS	Neoxanthin	Neoxanthin
LC-MS	Axillarenic acid	Axillarenic acid
LC-MS	24,24-Difluoro-25-hydroxy-26,27-dimethylvitamin D3	24,24-Difluoro-25-hydroxy-26,27-dimethylvitamin D3
LC-MS	PS(26:0)	PS(14:0/12:0)
LC-MS	PC(O-21:0)	PC(O-20:0/O-1:0)
LC-MS	Gibberellin A53	Gibberellin A53
LC-MS	27-Nor-5b-cholestane-3a,7a,12a,24,25-pentol	27-Nor-5b-cholestane-3a,7a,12a,24,25-pentol
LC-MS	Cer(d18:1/14:0)	Cer(d18:1/14:0)
LC-MS	Cer(d18:2/16:0)	Cer(d18:2/16:0)
LC-MS	3 alpha,7 alpha,26-Trihydroxy-5beta-cholestane	3 alpha,7 alpha,26-Trihydroxy-5beta-cholestane
LC-MS	PC(38:3)	PC(20:0/18:3(6Z,9Z,12Z))
LC-MS	(1S,4S)-Dihydrocarvone	(1S,4S)-Dihydrocarvone
LC-MS	12,14-Pentacosadiynoic acid	12,14-Pentacosadiynoic acid
LC-MS	17-oxo-20Z-hexacosenoic acid	17-oxo-20Z-hexacosenoic acid
LC-MS	Leachianone D	Leachianone D
LC-MS	LysoPC(O-18:0)	LysoPC(O-18:0)
LC-MS	PC(19:1)	PC(19:1(9Z)/0:0)
LC-MS	Furano[2'',3'':6,7]aurone	Furano[2'',3'':6,7]aurone
LC-MS	8,11,14-Eicosatrienoic acid	8,11,14-Eicosatrienoic acid
LC-MS	dolichyl beta-D-glucosyl phosphate	dolichyl beta-D-glucosyl phosphate
LC-MS	PGH2-EA	PGH2-EA
LC-MS	Arbutin	Arbutin
LC-MS	Tetranor-PGEM	Tetranor-PGEM
LC-MS	5S-HETE di-endoperoxide	5S-HETE di-endoperoxide
LC-MS	PS(27:0)	PS(12:0/15:0)
LC-MS	4E,6E,10Z-Hexadecatrien-1-ol	4E,6E,10Z-Hexadecatrien-1-ol
LC-MS	7a-Hydroxy-cholestene-3-one	7a-Hydroxy-cholestene-3-one
LC-MS	N-oleoyl phenylalanine	N-oleoyl phenylalanine
LC-MS	Androsterone	Androsterone
LC-MS	7-a,25-Dihydroxycholesterol	7-a,25-Dihydroxycholesterol
LC-MS	9-hydroxy-hexadecan-1,16-dioic acid	9-hydroxy-hexadecan-1,16-dioic acid
LC-MS	Cer(d18:0/14:0)	Cer(d18:0/14:0)
LC-MS	PC(21:0)	PC(18:0/3:0)
LC-MS	Trihydroxycoprostanoic acid	Trihydroxycoprostanoic acid
LC-MS	Ceramide (d18:1/16:0)	Ceramide (d18:1/16:0)
LC-MS	Lactosamine	Lactosamine
LC-MS	PS(39:7)	PS(17:1(9Z)/22:6(4Z,7Z,10Z,13Z,16Z,19Z))
LC-MS	Calcidiol	Calcidiol
LC-MS	PC(22:6)	PC(22:6(4Z,7Z,10Z,13Z,16Z,19Z)/P-16:0)
LC-MS	7-a,27-Dihydroxycholesterol	7-a,27-Dihydroxycholesterol
LC-MS	Demethylphylloquinone	Demethylphylloquinone
LC-MS	PA(38:6)	PA(16:0/22:6(4Z,7Z,10Z,13Z,16Z,19Z))
LC-MS	PC(34:2)	PC(14:0/20:2(11Z,14Z))
LC-MS	9E,11-Dodecadienal	9E,11-Dodecadienal
LC-MS	6-[3]-ladderane-1-hexanol	6-[3]-ladderane-1-hexanol
LC-MS	Retinyl ester	Retinyl ester
LC-MS	Hexacosanedioic acid	Hexacosanedioic acid
LC-MS	PC(20:3)	PC(P-18:0/20:3(8Z,11Z,14Z))
LC-MS	PGF2alpha dimethyl amide	PGF2alpha dimethyl amide
LC-MS	Prenol	Prenol
LC-MS	9-octadecenal	9-octadecenal
LC-MS	2-oxo-heneicosanoic acid	2-oxo-heneicosanoic acid
LC-MS	PA(20:1)	PA(20:1(11Z)/0:0)
LC-MS	Dichotellate B	Dichotellate B
LC-MS	PC(14:0)	PC(P-18:0/14:0)
LC-MS	Secoisolariciresinol	Secoisolariciresinol
LC-MS	Cer(d18:0/16:0)	Cer(d18:0/16:0)
LC-MS	DG(33:4)	DG(13:0/20:4(5Z,8Z,11Z,14Z)/0:0)[iso2]
LC-MS	PC(16:0)	PC(P-18:0/16:0)
LC-MS	PC(36:3)	PC(16:0/20:3(8Z,11Z,14Z))
LC-MS	PC(18:1)	PC(18:1(9Z)/P-18:1(9Z))
LC-MS	Hyodeoxycholic acid	Hyodeoxycholic acid
LC-MS	24-Hydroxycholesterol	24-Hydroxycholesterol
LC-MS	24-methylene-cholest-5-en-3beta,17alpha,22S-triol	24-methylene-cholest-5-en-3beta,17alpha,22S-triol
LC-MS	PS(24:0)	PS(12:0/12:0)
LC-MS	13,16,19-docosatrienoic acid	13,16,19-docosatrienoic acid
LC-MS	Chlorophorin	Chlorophorin
LC-MS	Ceramide (d18:1/18:0)	Ceramide (d18:1/18:0)
LC-MS	PC(20:4)	PC(P-18:0/20:4(5Z,8Z,11Z,14Z))
LC-MS	Ximaosteroid D	Ximaosteroid D
LC-MS	PC(18:1e/2:0)	PC(18:1(9Z)e/2:0)
LC-MS	PE(20:5)	PE(P-18:0/20:5(5Z,8Z,11Z,14Z,17Z))
LC-MS	Oleic acid	Oleic acid
LC-MS	PC(40:6)	PC(20:3(5Z,8Z,11Z)/20:3(8Z,11Z,14Z))
LC-MS	3-keto palmitic acid	3-keto palmitic acid
LC-MS	13-Methyl-1-tritriacontene	13-Methyl-1-tritriacontene
LC-MS	N-(2R-methyl-3-hydroxy-ethyl)-16,16-dimethyl-5Z,8Z,11Z,14Z-docosatetraenoyl amine	N-(2R-methyl-3-hydroxy-ethyl)-16,16-dimethyl-5Z,8Z,11Z,14Z-docosatetraenoyl amine
LC-MS	PE(P-18:0)	PE(P-18:0/0:0)
LC-MS	(25R)-5alpha,6alpha-epoxy-24R,26R-dimethyl-26,27-cyclo-cholestan-3beta-ol	(25R)-5alpha,6alpha-epoxy-24R,26R-dimethyl-26,27-cyclo-cholestan-3beta-ol
LC-MS	DG(37:7)	DG(17:2(9Z,12Z)/20:5(5Z,8Z,11Z,14Z,17Z)/0:0)[iso2]
LC-MS	PS(12:0)	PS(O-16:0/12:0)
LC-MS	PC(38:4)	PC(20:3(8Z,11Z,14Z)/18:1(11Z))
LC-MS	Eicosadienoic acid	Eicosadienoic acid
LC-MS	PC(40:5)	PC(18:1(9Z)/22:4(7Z,10Z,13Z,16Z))
LC-MS	PC(36:2)	PC(18:1(11Z)/18:1(9Z))
LC-MS	3,7,11-Trimethyl-6E,10-dodecadien-1-ol	3,7,11-Trimethyl-6E,10-dodecadien-1-ol
LC-MS	5a-Androstan-3b-ol	5a-Androstan-3b-ol
LC-MS	methyl 9,10-epoxy-12,15-octadecadienoate	methyl 9,10-epoxy-12,15-octadecadienoate
LC-MS	(21-Methyl-8Z-pentatriacontene	(21-Methyl-8Z-pentatriacontene
LC-MS	PC(O-18:0/O-2:1(1E))	PC(O-18:0/O-2:1(1E))
LC-MS	Palmitamide	Palmitamide
LC-MS	2-Deoxycastasterone	2-Deoxycastasterone
LC-MS	19Z-pentacosenoic acid	19Z-pentacosenoic acid
LC-MS	PC(19:0)	PC(19:0/0:0)
LC-MS	Docosapentaenoic acid (22n-3)	Docosapentaenoic acid (22n-3)
LC-MS	5alpha-androstane-3alpha-ol-17-one sulfate	5alpha-androstane-3alpha-ol-17-one sulfate
LC-MS	PC(22:2)	PC(P-18:0/22:2(13Z,16Z))
LC-MS	Nebrosteroid M	Nebrosteroid M
LC-MS	2,6,8,12-Tetramethyl-2,4-tridecadien-1-ol	2,6,8,12-Tetramethyl-2,4-tridecadien-1-ol
LC-MS	Epsilon-caprolactam	Epsilon-caprolactam
LC-MS	1,2,4-Trimethylbenzene	1,2,4-Trimethylbenzene
LC-MS	3-Methyl-2-cyclohexen-1-one	3-Methyl-2-cyclohexen-1-one
LC-MS	p-Cymene	p-Cymene
LC-MS	6-Methyl-3,5-heptadien-2-one	6-Methyl-3,5-heptadien-2-one
LC-MS	4,6-Dimethyl-2E,4E,6E-nonatriene	4,6-Dimethyl-2E,4E,6E-nonatriene
LC-MS	Dihydrocarvone	Dihydrocarvone
LC-MS	(3Z,6Z)-3,6-Nonadienal	(3Z,6Z)-3,6-Nonadienal
LC-MS	5-Ethyl-3-methyl-2E,4E,6E-nonatriene	5-Ethyl-3-methyl-2E,4E,6E-nonatriene
LC-MS	3,5,7-Trimethyl-2E,4E,6E,8E-decatetraene	3,5,7-Trimethyl-2E,4E,6E,8E-decatetraene
LC-MS	2,5-undecadienal	2,5-undecadienal
LC-MS	3Z,6Z,8E-Dodecatrien-1-ol	3Z,6Z,8E-Dodecatrien-1-ol
LC-MS	beta-Caryophyllene	beta-Caryophyllene
LC-MS	8E,10E-Tetradecadienal	8E,10E-Tetradecadienal
LC-MS	Theaspirane	Theaspirane
LC-MS	Farnesol	Farnesol
LC-MS	Estrane skeleton	Estrane skeleton
LC-MS	2E,13Z-Octadecadienal	2E,13Z-Octadecadienal
LC-MS	Norfloxacin	Norfloxacin
LC-MS	Cer(d18:0/20:0)	Cer(d18:0/20:0)
LC-MS	Methylimidazole acetaldehyde	Methylimidazole acetaldehyde
LC-MS	9,12,15-octadecatrienal	9,12,15-octadecatrienal
LC-MS	PC(36:4)	PC(20:4(5Z,8Z,11Z,14Z)/16:0)
LC-MS	8-[3]-ladderane-1-octanol	8-[3]-ladderane-1-octanol
LC-MS	10-oxo-nonadecanoic acid	10-oxo-nonadecanoic acid
LC-MS	6,7,3',4'-Tetrahydroxyaurone 6-(4'',6''-diacetylglucoside)	6,7,3',4'-Tetrahydroxyaurone 6-(4'',6''-diacetylglucoside)
LC-MS	Palmitoleamide	Palmitoleamide
LC-MS	(20S,24S)-Thornasterol B	(20S,24S)-Thornasterol B
LC-MS	PC(22:2)	PC(O-18:0/22:2(13Z,16Z))
LC-MS	PA(15:1)	PA(15:1(9Z)/0:0)
LC-MS	PA(36:3)	PA(14:1(9Z)/22:2(13Z,16Z))
LC-MS	PC(34:2)	PC(14:1(9Z)/20:1(11Z))
LC-MS	Octadecanamide	Octadecanamide
LC-MS	3,7,11,15-Tetramethyl-6,10,14-hexadecatrien-1-ol	3,7,11,15-Tetramethyl-6,10,14-hexadecatrien-1-ol

## Sheet: Table S2
Table S2:The metabolites with the top 30 VIP values
source		Metabolites	Score	VIP	FoldChange	log2FoldChange	Regulation	p-value	q-value	OR	CI_lower	CI_upper
LC-MS	PC(34:2)	PC(14:0/20:2(11Z,14Z))	56.9	40.0032	0.82958	-0.269547	Down	0.00231225	0.226726	0.314254	0.134106	0.736399
LC-MS	PC(36:3)	PC(16:0/20:3(8Z,11Z,14Z))	54.9	29.793	0.807805	-0.307921	Down	8.20682e-06	0.0619368	0.198864	0.0828351	0.477415
LC-MS	PC(38:4)	PC(20:3(8Z,11Z,14Z)/18:1(11Z))	39.8	20.9895	0.871678	-0.198133	Down	0.0221584	0.292051	0.460459	0.202015	1.04954
LC-MS	PC(40:6)	PC(20:3(5Z,8Z,11Z)/20:3(8Z,11Z,14Z))	37.2	14.1995	0.864636	-0.209835	Down	0.00441236	0.227708	0.265625	0.113021	0.624278
LC-MS	PC(34:2)	PC(18:1(11Z)/16:1(9Z))	53.4	12.452	0.879174	-0.18578	Down	0.0102509	0.25279	0.434492	0.184163	1.02509
LC-MS	PC(16:0)	PC(P-18:0/16:0)	40.2	8.9579	0.876047	-0.19092	Down	0.0135789	0.265742	0.460459	0.202015	1.04954
LC-MS	PC(20:4)	PC(P-18:0/20:4(5Z,8Z,11Z,14Z))	39.5	8.46523	0.873943	-0.194389	Down	0.00331598	0.226726	0.31808	0.136511	0.74115
LC-MS	L-2-Amino-3-oxobutanoic acid	L-2-Amino-3-oxobutanoic acid	39	7.84397	0.857339	-0.222062	Down	0.00553906	0.234503	0.241935	0.102343	0.571925
LC-MS	PC(34:1)	PC(14:0/20:1(11Z))	48.7	5.22445	0.883244	-0.179116	Down	0.00322295	0.226726	0.351724	0.152358	0.811967
LC-MS	SM(d18:1/24:1)	SM(d18:1/24:1(15Z))	46.8	4.93965	0.81835	-0.28921	Down	0.0115487	0.259915	0.366422	0.155418	0.863893
LC-MS	PC(33:2)	PC(15:0/18:2(9Z,12Z))	57.6	4.11511	0.851739	-0.231517	Down	0.00370619	0.226726	0.406566	0.174243	0.948648
LC-MS	PC(18:1)	PC(18:1(9Z)/P-18:1(9Z))	40	3.97101	0.875376	-0.192025	Down	0.0173952	0.269982	0.382318	0.165763	0.881783
GC-MS	P-toluenesulfonic acid	P-toluenesulfonic acid	91.8	3.65457	0.00200224	-8.96417	Down	0.0110876	0.45748	0.0672065	0.00367401	1.22937
LC-MS	Clavulanate	Clavulanate	42.5	2.76394	0.852413	-0.230376	Down	0.0047166	0.227708	0.292473	0.125335	0.682493
LC-MS	PC(35:4)	PC(20:4(5Z,8Z,11Z,14Z)/15:0)	38.5	2.57942	0.89351	-0.162444	Down	0.00946064	0.250532	0.457692	0.200081	1.04699
LC-MS	Tryptophanol	Tryptophanol	45.6	2.57399	0.812166	-0.300154	Down	0.0142761	0.265742	0.342657	0.146543	0.801225
GC-MS	Inosine-5'-monophosphate	Inosine-5'-monophosphate	92.4	2.43237	2.16579	1.11489	Up	0.0224582	0.45748	2.7625	1.05164	7.25664
LC-MS	Phytosphingosine	Phytosphingosine	40	2.39544	0.739861	-0.434675	Down	0.0226351	0.293517	0.24714	0.09803	0.623054
GC-MS	5'-adenosine monophosphate	5'-adenosine monophosphate	92.6	2.37889	1.57392	0.654358	Up	0.0192159	0.45748	2.42424	0.996532	5.8974
GC-MS	O-phosphoserine	O-phosphoserine	74.5	2.28034	1.60539	0.682926	Up	0.00836056	0.45748	2.64127	1.13942	6.12268
GC-MS	Stigmasterol	Stigmasterol	79.9	2.24841	1.44686	0.532929	Up	2.13513e-05	0.00476134	5.57949	2.30088	13.5299
GC-MS	Labetalol	Labetalol	74.5	2.21489	1.51686	0.601091	Up	1.20935e-05	0.00476134	6.98182	2.80418	17.3832
GC-MS	Mannose 6-phosphate	Mannose 6-phosphate	90.5	2.20192	1.50025	0.585204	Up	0.0143887	0.45748	1.59949	0.680564	3.75919
GC-MS	4,alpha-dihydroxycinnamic acid	4,alpha-dihydroxycinnamic acid	77.5	2.1197	1.42368	0.509629	Up	0.0436031	0.465037	1.44762	0.621276	3.37306
GC-MS	Methyl 2,6-dihydroxybenzoate	Methyl 2,6-dihydroxybenzoate	75.4	2.0752	1.38059	0.465282	Up	0.000179823	0.0267337	3.79762	1.60972	8.95927
LC-MS	Sphingosine 1-phosphate	Sphingosine 1-phosphate	39.4	1.99892	0.873353	-0.195364	Down	0.0442025	0.343334	0.594828	0.261888	1.35104
GC-MS	Ethyl beta-d-glucopyranoside	Ethyl beta-d-glucopyranoside	97.3	1.84703	0.579225	-0.787804	Down	0.0399164	0.465037	0.552381	0.228938	1.33278
GC-MS	D-arabinose	D-arabinose	97.5	1.82106	1.58471	0.664223	Up	0.00429945	0.319593	2.7625	1.05164	7.25664
GC-MS	Xanthine	Xanthine	91.3	1.79631	1.49928	0.584269	Up	0.0408148	0.465037	2.22078	0.910321	5.41772
LC-MS	PC(38:3)	PC(20:0/18:3(6Z,9Z,12Z))	42.5	1.74161	0.874239	-0.193901	Down	0.0141139	0.265742	0.292473	0.125335	0.682493

## Sheet: Table S3
Table S3:The metabolites with the WGCNA
Metabolite	MM	GS	P-value	Source
5alpha,6beta-dihydroxy-24-methylenecholestan-3-one	0.911	0.293	0.004	LC-MS
Clavulanate	0.904	0.289	0.005	LC-MS
beta-Ionone	0.903	0.242	0.019	LC-MS
L-2-Amino-3-oxobutanoic acid	0.9	0.284	0.006	LC-MS
8(R)-Hydroperoxylinoleic acid	0.896	0.288	0.005	LC-MS
2,6,8,12-Tetramethyl-2,4-tridecadien-1-ol	0.874	0.251	0.015	LC-MS
Tetrahydrodipicolinate	0.862	0.278	0.007	LC-MS
Prostaglandin F1a	0.857	0.264	0.01	LC-MS
Ximaosteroid D	0.855	0.274	0.007	LC-MS
3-Hydroxysuberic acid	0.852	0.283	0.006	LC-MS
5'-adenosine monophosphate	0.845	0.241	0.019	GC-MS
1-Aminocyclopropanecarboxylic acid	0.828	0.268	0.009	LC-MS
Glycerol 3-phosphate	0.818	0.216	0.036	GC-MS
Palmitoleamide	0.814	0.246	0.017	LC-MS
Tryptophanol	0.808	0.252	0.014	LC-MS
Epsilon-caprolactam	0.8	0.231	0.025	GC-MS
Isoheptadecanoic acid	0.799	0.234	0.023	GC-MS
Altrose	0.788	0.219	0.034	GC-MS
Docosanedioic acid	0.786	0.231	0.025	LC-MS
Tridecanol	0.778	0.225	0.029	GC-MS
Succinic acid	0.747	0.22	0.033	GC-MS
3-Indolebutyric acid	0.739	0.251	0.015	LC-MS
3-phosphoglyceric acid	0.737	0.21	0.042	GC-MS
Inosine-5'-monophosphate	0.734	0.235	0.022	GC-MS
L-cystathionine	0.727	0.221	0.032	GC-MS
8-Hydroxyguanine	0.726	0.233	0.024	LC-MS
PS(O-18:0/18:3(6Z,9Z,12Z))	0.716	0.296	0.004	LC-MS
Xanthine	0.704	0.211	0.041	GC-MS

## Sheet: Table S4
Table S4. List of the identification for each of the 1400 blood metabolites
GWAS ID	Metabolite name
GCST90200159	Dodecenedioate (C12:1-DC) levels
GCST90200160	Trans-2-hexenoylglycine levels
GCST90200161	2-hydroxyarachidate levels
GCST90200162	3-hydroxyphenylacetoylglutamine levels
GCST90200163	Heptenedioate (C7:1-DC) levels
GCST90200164	Hexadecenedioate (C16:1-DC) levels
GCST90200165	Octadecenedioate (C18:1-DC) levels
GCST90200166	Dihydroferulic acid sulfate levels
GCST90200167	Glutamine conjugate of C7H12O2 levels
GCST90200168	Hydroxyasparagine levels
GCST90200169	Sphingomyelin (d17:1/14:0, d16:1/15:0) levels
GCST90200170	Octadecadienedioate (C18:2-DC) levels
GCST90200171	Perfluorooctanoate (PFOA) levels
GCST90200172	3-carboxy-4-methyl-5-pentyl-2-furanpropionate (3-CMPFP) levels
GCST90200173	Glutamine conjugate of C6H10O2 (2) levels
GCST90200174	3-hydroxybutyroylglycine levels
GCST90200175	Glycine conjugate of C10H14O2 (1) levels
GCST90200176	Glutamine conjugate of C6H10O2 (1) levels
GCST90200177	N-methylhydroxyproline levels
GCST90200178	Glucuronide of C10H18O2 (7) levels
GCST90200179	Glyco-beta-muricholate levels
GCST90200180	Glucuronide of C12H22O4 (1) levels
GCST90200181	N,n,n-trimethyl-alanylproline betaine (tmap) levels
GCST90200182	Glycine conjugate of C10H12O2 levels
GCST90200183	N-acetyl-2-aminooctanoate levels
GCST90200109	Linoleoyl-arachidonoyl-glycerol (18:2/20:4) [2] levels
GCST90200110	Palmitoleoylcarnitine (C16:1) levels
GCST90200111	N-stearoyl-sphingadienine (d18:2/18:0) levels
GCST90200112	2,3-dihydroxy-2-methylbutyrate levels
GCST90200113	Stearoylcholine levels
GCST90200114	Glycosyl-N-tricosanoyl-sphingadienine (d18:2/23:0) levels
GCST90200115	N-palmitoyl-heptadecasphingosine (d17:1/16:0) levels
GCST90200116	Ceramide (d18:1/14:0, d16:1/16:0) levels
GCST90200117	Glycosyl-N-(2-hydroxynervonoyl)-sphingosine (d18:1/24:1(2OH)) levels
GCST90200118	Glycosyl ceramide (d18:2/24:1, d18:1/24:2) levels
GCST90200119	Glycosyl ceramide (d18:1/23:1, d17:1/24:1) levels
GCST90200120	Sphingadienine levels
GCST90200121	Ceramide (d18:1/17:0, d17:1/18:0) levels
GCST90200122	Nisinate (24:6n3) levels
GCST90200123	Sphingomyelin (d18:0/20:0, d16:0/22:0) levels
GCST90200124	Sphingomyelin (d18:2/24:2) levels
GCST90200125	Sphingomyelin (d17:2/16:0, d18:2/15:0) levels
GCST90200126	Sphingomyelin (d18:2/23:1) levels
GCST90200127	Behenoylcarnitine (C22) levels
GCST90200128	Sphingomyelin (d18:2/18:1) levels
GCST90200129	Sphingomyelin (d18:2/21:0, d16:2/23:0) levels
GCST90200130	Linoleoylcholine levels
GCST90200131	Sphingomyelin (d18:1/19:0, d19:1/18:0) levels
GCST90200132	Linolenoylcarnitine (C18:3) levels
GCST90200133	Heneicosapentaenoate (21:5n3) levels
GCST90200362	Succinate levels
GCST90200363	Phosphocholine levels
GCST90200364	Cysteinylglycine levels
GCST90200365	Phenylpyruvate levels
GCST90200366	Creatinine levels
GCST90200367	3-Hydroxybutyrate levels
GCST90200368	Cholesterol levels
GCST90200369	2-hydroxyphenylacetate levels
GCST90200370	Aspartate levels
GCST90200371	3-(4-hydroxyphenyl)lactate levels
GCST90200372	Arginine levels
GCST90200373	Gluconate levels
GCST90200374	Sphinganine levels
GCST90200375	Gamma-glutamylglutamate levels
GCST90200376	Flavin adenine dinucleotide (FAD) levels
GCST90200377	Histidine levels
GCST90200378	Cortisol levels (plasma)
GCST90200379	Hypotaurine levels
GCST90200380	Glutarate (C5-DC) levels
GCST90200381	S-1-pyrroline-5-carboxylate levels
GCST90200382	Cystine levels
GCST90200383	Cystathionine levels
GCST90200384	Guanidinoacetate levels
GCST90200385	Sphingosine levels
GCST90200386	Deoxycholate levels
GCST90199833	Hexanoylglutamine levels
GCST90199834	Gamma-glutamylalanine levels
GCST90199835	5alpha-androstan-3beta,17beta-diol disulfate levels
GCST90199836	N-methylproline levels
GCST90199837	Carotenoid levels (cryptoxanthin)
GCST90199838	5alpha-pregnan-3beta,20alpha-diol disulfate levels
GCST90199839	Taurocholenate sulfate levels
GCST90199840	Pregnenediol disulfate (C21H34O8S2) levels
GCST90199841	Glycocholenate sulfate levels
GCST90199842	Androstenediol (3beta,17beta) disulfate (1) levels
GCST90199843	Chiro-inositol levels
GCST90200323	Creatine levels
GCST90200324	Anthranilate levels
GCST90200325	Glycerol levels
GCST90200326	Gamma-glutamylleucine levels
GCST90200327	Choline levels
GCST90200328	3-methoxytyrosine levels
GCST90200329	3-phosphoglycerate levels
GCST90200330	1-palmitoyl-2-linoleoyl-gpc (16:0/18:2) levels
GCST90200331	1-palmitoyl-2-oleoyl-GPE (16:0/18:1) levels
GCST90200332	1-palmitoyl-2-linoleoyl-GPI (16:0/18:2) levels
GCST90200333	Taurocholic acid levels
GCST90200334	Taurodeoxycholate levels
GCST90200335	Stearoyl sphingomyelin (d18:1/18:0) levels
GCST90200336	Ceramide (d18:1/16:0) levels
GCST90200337	Taurochenodeoxycholate levels
GCST90200338	4-hydroxyphenylacetate levels
GCST90200339	5,6-dihydrothymine levels
GCST90200340	1-palmitoyl-2-oleoyl-gpc (16:0/18:1) levels
GCST90200341	N-stearoyl-sphingosine (d18:1/18:0) levels
GCST90200342	Glycochenodeoxycholate levels
GCST90200343	N-formylmethionine levels
GCST90200344	N6,n6,n6-trimethyllysine levels
GCST90200345	S-adenosylhomocysteine (SAH) levels
GCST90200346	4-acetaminophen sulfate levels
GCST90200347	2-hydroxyhippurate (salicylurate) levels
GCST90200348	Quinolinate levels
GCST90200349	Eicosapentaenoate (EPA; 20:5n3) levels
GCST90200350	Laurate (12:0) levels
GCST90200351	N-acetylputrescine levels
GCST90200352	Methylsuccinate levels
GCST90200353	9,10-DiHOME levels
GCST90200354	Linoleate (18:2n6) levels
GCST90200355	Adenosine 5'-diphosphate (ADP) levels
GCST90200356	Adenosine 5'-monophosphate (AMP) levels
GCST90200357	Adenosine 3',5'-cyclic monophosphate (camp) levels
GCST90200358	Arachidonate (20:4n6) levels
GCST90200359	5-methylthioadenosine (mta) levels
GCST90200360	Cortisone levels
GCST90200361	Beta-alanine levels
GCST90200387	Glycocholate levels
GCST90200388	Palmitoleate (16:1n7) levels
GCST90200389	Leucine levels
GCST90200390	Stearate (18:0) levels
GCST90200391	Methionine levels
GCST90200392	Orotate levels
GCST90200393	Phosphate levels (UKB data field 30810)
GCST90200394	Inosine levels
GCST90200395	Inosine 5'-monophosphate (IMP) levels
GCST90200396	Phenylalanine levels
GCST90200397	Palmitate (16:0) levels
GCST90200398	Malate levels
GCST90200399	Isoleucine levels
GCST90200400	Nicotinamide levels
GCST90200401	Myo-inositol levels
GCST90200402	Lysine levels
GCST90200403	Citrulline levels
GCST90200404	Ornithine levels
GCST90200405	Retinol (Vitamin A) levels
GCST90200406	1-methylnicotinamide levels
GCST90200407	Uridine levels
GCST90200408	Plasma lactate levels
GCST90200409	Pristanate levels
GCST90200410	Phytanate levels
GCST90200411	Plasma free proline levels
GCST90200615	X-23974 levels
GCST90200616	X-23659 levels
GCST90200617	X-23665 levels
GCST90200618	X-23782 levels
GCST90200619	X-24295 levels
GCST90200620	X-24243 levels
GCST90200621	X-23739 levels
GCST90200622	X-23997 levels
GCST90200623	X-24241 levels
GCST90200624	X-24328 levels
GCST90200625	X-24456 levels
GCST90200626	X-24418 levels
GCST90200627	X-24344 levels
GCST90200628	X-24556 levels
GCST90200629	X-24337 levels
GCST90200630	X-24546 levels
GCST90200631	X-24306 levels
GCST90200632	X-24307 levels
GCST90200633	X-24334 levels
GCST90200634	X-24518 levels
GCST90200635	X-24494 levels
GCST90200636	X-24544 levels
GCST90200637	X-24531 levels
GCST90200638	X-24811 levels
GCST90200639	X-24757 levels
GCST90200590	X-21470 levels
GCST90200591	X-21383 levels
GCST90200592	X-21607 levels
GCST90200593	X-21834 levels
GCST90200594	X-21467 levels
GCST90200595	X-22776 levels
GCST90200596	X-23655 levels
GCST90200597	X-22834 levels
GCST90200598	X-22771 levels
GCST90200599	X-23639 levels
GCST90200600	X-23648 levels
GCST90200601	X-23654 levels
GCST90200602	X-22520 levels
GCST90200603	X-23641 levels
GCST90200604	X-23276 levels
GCST90200605	X-21845 levels
GCST90200606	X-22509 levels
GCST90200607	X-23644 levels
GCST90200608	X-22162 levels
GCST90200609	X-23587 levels
GCST90200610	X-23593 levels
GCST90200611	X-23636 levels
GCST90200612	X-23678 levels
GCST90200613	X-23680 levels
GCST90200614	X-23780 levels
GCST90200963	Inosine 5'-monophosphate (IMP) to urate ratio
GCST90200964	Adenosine 5'-diphosphate (ADP) to 5-oxoproline ratio
GCST90200965	Glutamate to 5-oxoproline ratio
GCST90200966	Adenosine 5'-diphosphate (ADP) to uridine ratio
GCST90200967	Phosphate to urate ratio
GCST90200968	Phosphate to 5-oxoproline ratio
GCST90200969	Adenosine 5'-monophosphate (AMP) to N-palmitoyl-sphingosine (d18:1 to 16:0) ratio
GCST90200970	Adenosine 5'-monophosphate (AMP) to leucine ratio
GCST90200971	Leucine to phosphate ratio
GCST90200134	Sphingomyelin (d18:1/25:0, d19:0/24:1, d20:1/23:0, d19:1/24:0) levels
GCST90200135	Arachidoylcarnitine (C20) levels
GCST90200136	Cerotoylcarnitine (C26) levels
GCST90200137	Lignoceroylcarnitine (C24) levels
GCST90200138	Docosatrienoate (22:3n6) levels
GCST90200139	Dihomo-linolenoylcarnitine (C20:3n3 or 6) levels
GCST90200140	Carotene diol (2) levels
GCST90200141	Ethyl alpha-glucopyranoside levels
GCST90200142	Carotene diol (1) levels
GCST90200143	Nervonoylcarnitine (C24:1) levels
GCST90200144	Dihomo-linoleoylcarnitine (C20:2) levels
GCST90200145	Glycosyl ceramide (d18:1/20:0, d16:1/22:0) levels
GCST90200146	Docosahexaenoylcarnitine (C22:6) levels
GCST90200147	N,N,N-trimethyl-5-aminovalerate levels
GCST90200148	Eicosenoylcarnitine (C20:1) levels
GCST90200149	Ximenoylcarnitine (C26:1) levels
GCST90200150	Arachidonoylcarnitine (C20:4) levels
GCST90200151	5-dodecenoylcarnitine (C12:1) levels
GCST90200152	2-butenoylglycine levels
GCST90200153	(N(1) + N(8))-acetylspermidine levels
GCST90200154	Hydroxy-cmpf levels
GCST90200155	2-furoylcarnitine levels
GCST90200156	Cortolone glucuronide (1) levels
GCST90200157	Carotene diol (3) levels
GCST90200158	3-hydroxyoleoylcarnitine levels
GCST90200184	3-formylindole levels
GCST90200185	Gamma-glutamylcitrulline levels
GCST90200186	8-methoxykynurenate levels
GCST90200187	Tetradecadienoate (14:2) levels
GCST90200188	3-amino-2-piperidone levels
GCST90200189	Glucuronide of piperine metabolite C17H21NO3 (3) levels
GCST90200190	Dodecadienoate (12:2) levels
GCST90200191	N-lactoyl tyrosine levels
GCST90200192	N,N-dimethylalanine levels
GCST90200193	Ethyl beta-glucopyranoside levels
GCST90200194	N-lactoyl phenylalanine levels
GCST90200195	N-acetyl-isoputreanine levels
GCST90200196	2,2'-Methylenebis(6-tert-butyl-p-cresol) levels
GCST90200197	N-lactoyl isoleucine levels
GCST90200198	2-hydroxysebacate levels
GCST90200199	Ascorbic acid 3-sulfate levels
GCST90200200	N-lactoyl valine levels
GCST90200201	6-bromotryptophan levels
GCST90200202	Delta-CEHC levels
GCST90200203	Indoleacetoylcarnitine levels
GCST90200204	N-acetyl leucine levels
GCST90200205	3-indoleglyoxylic acid levels
GCST90200206	Sulfate of piperine metabolite C18H21NO3 (1) levels
GCST90200207	Methyl vanillate sulfate levels
GCST90200208	Glucuronide of piperine metabolite C17H21NO3 (4) levels
GCST90200422	Serotonin levels
GCST90200423	Spermidine levels
GCST90200424	Dimethylglycine levels
GCST90200425	Betaine levels
GCST90200426	Xylose levels
GCST90200427	Tyrosine levels
GCST90200428	Caprate (10:0) levels
GCST90200429	Cytidine levels
GCST90200430	Pyruvate levels
GCST90200431	Alanine levels
GCST90200432	Threonine levels
GCST90200433	Cytosine levels
GCST90200434	12,13-DiHOME levels
GCST90200435	Mannose levels
GCST90200436	Caffeine levels
GCST90200248	Cis 3,4-methyleneheptanoate levels
GCST90200249	Branched-chain, straight-chain, or cyclopropyl 12:1 fatty acid levels
GCST90200250	Deoxycholic acid 12-sulfate levels
GCST90200251	Branched-chain, straight-chain, or cyclopropyl 10:1 fatty acid (1) levels
GCST90200252	3,5-dichloro-2,6-dihydroxybenzoic acid levels
GCST90200253	Vanillic acid glycine levels
GCST90200254	(S)-a-amino-omega-caprolactam levels
GCST90200255	3-bromo-5-chloro-2,6-dihydroxybenzoic acid levels
GCST90200256	Dibutyl sulfosuccinate levels
GCST90200257	Metabolonic lactone sulfate levels
GCST90200258	2-hydroxy-4-(methylthio)butanoic acid levels
GCST90200259	Pentose acid levels
GCST90200260	Branched chain 14:0 dicarboxylic acid levels
GCST90200261	S-carboxyethylcysteine levels
GCST90200262	N-succinyl-phenylalanine levels
GCST90200263	(2 or 3)-decenoate (10:1n7 or n8) levels
GCST90200264	Bilirubin degradation product, C17H20N2O5 (2) levels
GCST90200265	Bilirubin degradation product, C16H18N2O5 (4) levels
GCST90200266	Cis-3,4-methyleneheptanoylcarnitine levels
GCST90200267	Tetrahydrocortisol glucuronide levels
GCST90200268	N-acetyl-2-aminoadipate levels
GCST90200269	Bilirubin degradation product, C17H20N2O5 (1) levels
GCST90200270	2-methoxyhydroquinone sulfate (1) levels
GCST90200271	Bilirubin degradation product, C16H18N2O5 (3) levels
GCST90200272	3-hydroxyoctanoylcarnitine (1) levels
GCST90200273	2-methoxyhydroquinone sulfate (2) levels
GCST90200274	Cis-3,4-methyleneheptanoylglycine levels
GCST90200275	Bilirubin degradation product, C16H18N2O5 (2) levels
GCST90200276	2,4-di-tert-butylphenol levels
GCST90200277	Bilirubin degradation product, C16H18N2O5 (1) levels
GCST90200278	3-hydroxyoctanoylcarnitine (2) levels
GCST90200279	Pantothenate levels
GCST90200280	5-oxoproline levels
GCST90200281	Phosphoethanolamine levels
GCST90200282	Picolinate levels
GCST90200283	3-ureidopropionate levels
GCST90200284	Erucate (22:1n9) levels
GCST90200285	Eicosenedioate (C20:1-DC) levels
GCST90200286	Allantoin levels
GCST90200287	N-acetylvaline levels
GCST90200288	N-acetylleucine levels
GCST90200289	N-acetylmethionine levels
GCST90200290	Glycerate levels
GCST90200291	Sarcosine levels
GCST90200292	Trans-4-hydroxyproline levels
GCST90200293	Thyroxine levels
GCST90200294	Pipecolate levels
GCST90200295	Gamma-glutamyltyrosine levels
GCST90200296	Methyl indole-3-acetate levels
GCST90200297	Ursodeoxycholate levels
GCST90200437	Fructose levels
GCST90200438	Alpha-ketobutyrate levels
GCST90200439	Cysteine levels
GCST90199844	1-palmitoyl-2-linoleoyl-GPE (16:0/18:2) levels
GCST90199845	Sphinganine-1-phosphate levels
GCST90199846	Glycosyl-N-stearoyl-sphingosine (d18:1/18:0) levels
GCST90199847	4-allylphenol sulfate levels
GCST90199848	Succinylcarnitine levels
GCST90199849	21-hydroxypregnenolone disulfate levels
GCST90199850	5alpha-androstan-3alpha,17alpha-diol monosulfate levels
GCST90199851	Androstenediol (3beta,17beta) disulfate (2) levels
GCST90199852	5alpha-androstan-3beta,17alpha-diol disulfate levels
GCST90199853	5alpha-pregnan-3beta,20beta-diol monosulfate (1) levels
GCST90199854	5alpha-pregnan-3beta,20alpha-diol monosulfate (2) levels
GCST90199855	5alpha-androstan-3beta,17beta-diol monosulfate (2) levels
GCST90199856	Androstenediol (3alpha, 17alpha) monosulfate (3) levels
GCST90199857	5alpha-pregnan-diol disulfate levels
GCST90199858	5alpha-androstan-3alpha,17beta-diol monosulfate (1) levels
GCST90199859	5alpha-androstan-3alpha,17beta-diol disulfate levels
GCST90199860	Andro steroid monosulfate C19H28O6S (1) levels
GCST90199861	Pregnenediol sulfate (C21H34O5S) levels
GCST90199862	4-hydroxycoumarin levels
GCST90199863	16a-hydroxy DHEA 3-sulfate levels
GCST90199864	Gamma-CEHC levels
GCST90199865	2-hydroxyglutarate levels
GCST90199866	N-acetyl-beta-alanine levels
GCST90199867	Tridecenedioate (C13:1-DC) levels
GCST90199868	N-acetyl-3-methylhistidine levels
GCST90199869	2-hydroxyhippurate levels
GCST90199870	4-cholesten-3-one levels
GCST90199871	Androstenediol (3beta,17beta) monosulfate (2) levels
GCST90199872	Androstenediol (3beta,17beta) monosulfate (1) levels
GCST90199873	Pregnenolone sulfate levels
GCST90199874	S-methylmethionine levels
GCST90199875	13-HODE + 9-HODE levels
GCST90199876	Palmitoyl sphingomyelin (d18:1/16:0) levels
GCST90199877	Indole-3-carboxylate levels
GCST90199878	Sphingomyelin (d18:1/18:1, d18:2/18:0) levels
GCST90199879	Ergothioneine levels
GCST90199880	Cis-4-decenoylcarnitine (C10:1) levels
GCST90199881	5-(galactosylhydroxy)-L-lysine levels
GCST90199882	2s,3R-dihydroxybutyrate levels
GCST90199883	Cysteinylglycine disulfide levels
GCST90199884	2,3-dihydroxyisovalerate levels
GCST90199885	Alpha-ketoglutaramate levels
GCST90199886	3-methylglutaconate levels
GCST90199887	(16 or 17)-methylstearate (a19:0 or i19:0) levels
GCST90199888	Cinnamoylglycine levels
GCST90199889	2R,3R-dihydroxybutyrate levels
GCST90199890	4-hydroxyglutamate levels
GCST90200068	1,2-dilinoleoyl-GPE (18:2/18:2) levels
GCST90200069	Phenylacetylglutamate levels
GCST90200070	1-(1-enyl-palmitoyl)-2-palmitoleoyl-GPC (P-16:0/16:1) levels
GCST90200071	Palmitoylcholine levels
GCST90200072	Thioproline levels
GCST90200073	1-linoleoyl-2-arachidonoyl-GPC (18:2/20:4n6) levels
GCST90200074	1-linoleoyl-GPG (18:2) levels
GCST90200075	1-(1-enyl-palmitoyl)-2-linoleoyl-GPE (p-16:0/18:2) levels
GCST90200076	1-(1-enyl-stearoyl)-2-linoleoyl-GPE (p-18:0/18:2) levels
GCST90200077	1-stearoyl-2-oleoyl-GPI (18:0/18:1) levels
GCST90200078	1-myristoyl-2-arachidonoyl-GPC (14:0/20:4) levels
GCST90200079	1-oleoyl-2-arachidonoyl-GPE (18:1/20:4) levels
GCST90200080	1-palmitoyl-2-oleoyl-GPI (16:0/18:1) levels
GCST90200081	1-oleoyl-2-docosahexaenoyl-GPC (18:1/22:6) levels
GCST90200082	1-oleoyl-2-linoleoyl-GPE (18:1/18:2) levels
GCST90200083	1-(1-enyl-palmitoyl)-2-palmitoyl-GPC (P-16:0/16:0) levels
GCST90200084	Oleoylcholine levels
GCST90200085	Glycosyl-N-palmitoyl-sphingosine (d18:1/16:0) levels
GCST90200086	Arachidonoylcholine levels
GCST90200087	2-methylserine levels
GCST90200088	(S)-3-hydroxybutyrylcarnitine levels
GCST90200089	Methylsuccinoylcarnitine levels
GCST90200090	Dihomo-linolenoyl-choline levels
GCST90200091	Docosahexaenoylcholine levels
GCST90200092	Glycocholate glucuronide (1) levels
GCST90200093	Caffeic acid sulfate levels
GCST90200094	Ascorbic acid 2-sulfate levels
GCST90200095	1-linoleoyl-2-linolenoyl-GPC (18:2/18:3) levels
GCST90200096	Catechol glucuronide levels
GCST90200097	Furaneol sulfate levels
GCST90200098	Ceramide (d18:1/24:1) levels
GCST90200640	X-24978 levels
GCST90200641	X-24970 levels
GCST90200642	X-24795 levels
GCST90200643	X-24951 levels
GCST90200644	X-24728 levels
GCST90200645	X-24565 levels
GCST90200646	X-24801 levels
GCST90200647	X-24736 levels
GCST90200648	X-24585 levels
GCST90200649	X-24588 levels
GCST90200650	X-25109 levels
GCST90200651	X-24947 levels
GCST90200652	X-24949 levels
GCST90200653	X-24812 levels
GCST90200654	X-25217 levels
GCST90200655	X-25828 levels
GCST90200656	X-25371 levels
GCST90200657	X-25419 levels
GCST90200658	X-25265 levels
GCST90200659	X-25172 levels
GCST90200660	X-25957 levels
GCST90200661	X-25422 levels
GCST90200662	X-25790 levels
GCST90200066	Gamma-tocopherol/beta-tocopherol levels
GCST90200067	1-stearoyl-2-linoleoyl-GPI (18:0/18:2) levels
GCST90200551	X-18886 levels
GCST90199955	Ferulic acid 4-sulfate levels
GCST90199956	1H-indole-7-acetic acid levels
GCST90199957	3-(3-hydroxyphenyl)propionate sulfate levels
GCST90199958	1-linolenoyl-GPC (18:3) levels
GCST90199959	O-sulfo-l-tyrosine levels
GCST90199960	N-formylanthranilic acid levels
GCST90199961	Methionine sulfone levels
GCST90199962	Acisoga levels
GCST90199963	17alpha-hydroxypregnanolone glucuronide levels
GCST90199964	Etiocholanolone glucuronide levels
GCST90199965	Fructosyllysine levels
GCST90199966	1-(1-enyl-oleoyl)-GPE (p-18:1) levels
GCST90199967	N-acetyltaurine levels
GCST90199968	1-palmitoyl-GPG (16:0) levels
GCST90199969	1-oleoyl-GPG (18:1) levels
GCST90199970	Octadecenedioylcarnitine (C18:1-DC) levels
GCST90199971	3-methylglutarylcarnitine (2) levels
GCST90199972	Sphingomyelin (d18:1/24:1, d18:2/24:0) levels
GCST90199973	Methyl glucopyranoside (alpha + beta) levels
GCST90199974	9-hydroxystearate levels
GCST90199975	Sphingomyelin (d18:2/14:0, d18:1/14:1) levels
GCST90199976	1-dihomo-linolenylglycerol (20:3) levels
GCST90199977	4-hydroxychlorothalonil levels
GCST90199978	Vanillactate levels
GCST90200004	N-carbamoylalanine levels
GCST90200005	Citraconate/glutaconate levels
GCST90200006	1,2,3-benzenetriol sulfate (2) levels
GCST90200007	3-methoxycatechol sulfate (2) levels
GCST90200008	C-glycosyltryptophan levels
GCST90200009	3-methoxycatechol sulfate (1) levels
GCST90200010	Sphingomyelin (d18:1/22:1, d18:2/22:0, d16:1/24:1) levels
GCST90200011	Arabitol/xylitol levels
GCST90200012	3-hydroxyhexanoate levels
GCST90200013	Sphingomyelin (d18:1/22:2, d18:2/22:1, d16:1/24:2) levels
GCST90200014	3beta-hydroxy-5-cholestenoate levels
GCST90200015	N-acetylkynurenine (2) levels
GCST90200016	Dopamine 4-sulfate levels
GCST90200017	Sphingomyelin (d17:1/16:0, d18:1/15:0, d16:1/17:0) levels
GCST90200018	Adipoylcarnitine (C6-DC) levels
GCST90200019	Dopamine 3-o-sulfate levels
GCST90200020	Lignoceroyl sphingomyelin (d18:1/24:0) levels
GCST90200021	N-acetylglucosamine/n-acetylgalactosamine levels
GCST90200022	Glycochenodeoxycholate 3-sulfate levels
GCST90200023	Trans 3,4-methyleneheptanoate levels
GCST90200024	Taurodeoxycholic acid 3-sulfate levels
GCST90200025	Phenol glucuronide levels
GCST90200026	Glycodeoxycholate 3-sulfate levels
GCST90200027	4-hydroxyphenylacetoylcarnitine levels
GCST90200028	1-stearoyl-2-oleoyl-gpc (18:0/18:1) levels
GCST90199979	Carnitine C14:1 levels
GCST90199980	N-formylphenylalanine levels
GCST90199981	2-acetamidophenol sulfate levels
GCST90199982	4-vinylguaiacol sulfate levels
GCST90199983	5alpha-androstan-3alpha,17beta-diol monosulfate (2) levels
GCST90199984	Vanillic alcohol sulfate levels
GCST90199985	Methyl-4-hydroxybenzoate sulfate levels
GCST90199986	Eugenol sulfate levels
GCST90199987	2-methoxyresorcinol sulfate levels
GCST90199988	Tyramine O-sulfate levels
GCST90199989	4-methylguaiacol sulfate levels
GCST90199990	3-hydroxypyridine sulfate levels
GCST90199991	Arabonate/xylonate levels
GCST90199992	Octadecanedioylcarnitine (C18-DC) levels
GCST90199993	Phenylacetylcarnitine levels
GCST90199994	Ethylparaben sulfate levels
GCST90199995	Sphingomyelin (d18:1/20:2, d18:2/20:1, d16:1/22:2) levels
GCST90199996	Sphingomyelin (d18:1/20:1, d18:2/20:0) levels
GCST90199997	Behenoyl sphingomyelin (d18:1/22:0) levels
GCST90199998	Propyl 4-hydroxybenzoate sulfate levels
GCST90199999	4-methoxyphenol sulfate levels
GCST90200000	Umbelliferone sulfate levels
GCST90200001	Sphingomyelin (d18:1/20:0, d16:1/22:0) levels
GCST90200002	6-hydroxyindole sulfate levels
GCST90200003	P-cresol glucuronide levels
GCST90200997	Histidine to glutamine ratio
GCST90200998	Salicylate to citrate ratio
GCST90200999	Taurocholate to oxalate (ethanedioate) ratio
GCST90201000	Serine to threonine ratio
GCST90201001	Serine to alpha-ketobutyrate ratio
GCST90201002	Maltose to sucrose ratio
GCST90201003	Glucose to N-palmitoyl-sphingosine (d18:1 to 16:0) ratio
GCST90201004	Glucose to N-stearoyl-sphingosine (d18:1 to 18:0) ratio
GCST90201005	Fructose to maltose ratio
GCST90201006	Alpha-ketobutyrate to 3-methyl-2-oxovalerate ratio
GCST90201007	Glucose to N-palmitoyl-sphinganine (d18:0 to 16:0) ratio
GCST90201008	Threonine to alpha-ketobutyrate ratio
GCST90201009	Threonine to pyruvate ratio
GCST90201010	Alpha-ketobutyrate to 4-methyl-2-oxopentanoate ratio
GCST90201011	3-methyl-2-oxovalerate to 4-methyl-2-oxopentanoate ratio
GCST90201012	3-methyl-2-oxovalerate to 3-methyl-2-oxobutyrate ratio
GCST90201013	Androsterone glucuronide to etiocholanolone glucuronide ratio
GCST90201014	Glucuronate to androsterone glucuronide ratio
GCST90201015	Bilirubin (Z,Z) to androsterone glucuronide ratio
GCST90201016	Bilirubin (Z,Z) to etiocholanolone glucuronide ratio
GCST90201017	4-methyl-2-oxopentanoate to 3-methyl-2-oxobutyrate ratio
GCST90201018	Bilirubin (Z,Z) to glucuronate ratio
GCST90201019	Glucuronate to etiocholanolone glucuronide ratio
GCST90201020	Paraxanthine to 5-acetylamino-6-formylamino-3-methyluracil ratio
GCST90200972	Leucine to N-palmitoyl-sphingosine (d18:1 to 16:0) ratio
GCST90200973	Proline to glutamate ratio
GCST90200974	Phosphate to proline ratio
GCST90200975	Arachidonate (20:4n6) to caffeine ratio
GCST90200976	Adenosine 5'-monophosphate (AMP) to urate ratio
GCST90200977	Arachidonate (20:4n6) to paraxanthine ratio
GCST90200978	Caffeine to paraxanthine ratio
GCST90200979	Arachidonate (20:4n6) to linoleate (18:2n6) ratio
GCST90200980	Phosphoethanolamine to choline ratio
GCST90200981	Caffeine to linoleate (18:2n6) ratio
GCST90200982	Paraxanthine to linoleate (18:2n6) ratio
GCST90200983	Cholesterol to linoleoyl-arachidonoyl-glycerol (18:2 to 20:4) [1] ratio
GCST90200984	Cholesterol to benzoate ratio
GCST90200985	Cholesterol to oleoyl-linoleoyl-glycerol (18:1 to 18:2) [2] ratio
GCST90200986	Cholesterol to linoleoyl-arachidonoyl-glycerol (18:2 to 20:4) [2] ratio
GCST90200987	Benzoate to oleoyl-linoleoyl-glycerol (18:1 to 18:2) [2] ratio
GCST90200988	Benzoate to linoleoyl-arachidonoyl-glycerol (18:2 to 20:4) [1] ratio
GCST90200989	Histidine to asparagine ratio
GCST90200990	Benzoate to linoleoyl-arachidonoyl-glycerol (18:2 to 20:4) [2] ratio
GCST90200991	Histidine to alanine ratio
GCST90200992	Alanine to asparagine ratio
GCST90200993	Salicylate to oxalate (ethanedioate) ratio
GCST90200994	Glutamine to alanine ratio
GCST90200995	Salicylate to taurocholate ratio
GCST90200996	Citrate to taurocholate ratio
GCST90199696	Trigonelline levels
GCST90199697	Dodecanedioate levels
GCST90199698	Isobutyrylcarnitine (c4) levels
GCST90199699	3-methylxanthine levels
GCST90199700	3-hydroxylaurate levels
GCST90199701	Pyridoxate levels
GCST90199702	5-hydroxyhexanoate levels
GCST90199703	Gamma-glutamylvaline levels
GCST90199704	3-hydroxysebacate levels
GCST90199705	Propionylglycine levels
GCST90199706	Butyrylglycine levels
GCST90199707	Pro-hydroxy-pro levels
GCST90199708	Propionylcarnitine (c3) levels
GCST90199709	Adrenate (22:4n6) levels
GCST90199710	Docosatrienoate (22:3n3) levels
GCST90199711	Docosadienoate (22:2n6) levels
GCST90199712	3-carboxy-4-methyl-5-propyl-2-furanpropanoate (cmpf) levels
GCST90199713	Docosapentaenoate n3 DPA; 22:5n3 levels
GCST90199714	3-hydroxy-2-ethylpropionate levels
GCST90199715	Myristoleate (14:1n5) levels
GCST90199716	10-undecenoate (11:1n1) levels
GCST90199717	1-methyl-4-imidazoleacetate levels
GCST90199718	Sebacate (C10-DC) levels
GCST90199719	Tauro-beta-muricholate levels
GCST90199720	Octanoylcarnitine (c8) levels
GCST90199646	Gentisate levels
GCST90199647	Theophylline levels
GCST90199648	1,5-anhydroglucitol (1,5-ag) levels
GCST90199649	1-stearoyl-2-arachidonoyl-GPI (18:0/20:4) levels
GCST90199650	Indolelactate levels
GCST90199651	Docosahexaenoate DHA; 22:6n3 levels
GCST90199652	1-stearoyl-2-oleoyl-GPS (18:0/18:1) levels
GCST90199653	1-myristoyl-2-palmitoyl-gpc (14:0/16:0) levels
GCST90199654	Paraxanthine levels in elite athletes
GCST90199655	4-methyl-2-oxopentanoate levels
GCST90199656	3-indoxyl sulfate levels
GCST90199657	Sphingosine 1-phosphate levels
GCST90199658	Alpha-hydroxyisocaproate levels
GCST90199659	1-stearoyl-GPI (18:0) levels
GCST90199660	1,2-dipalmitoyl-gpc (16:0/16:0) levels
GCST90199661	Maleate levels
GCST90199662	Isovalerate (i5:0) levels
GCST90199663	4-acetylphenol sulfate levels
GCST90199664	Phenyllactate (PLA) levels in elite athletes
GCST90199665	N-acetylaspartate (naa) levels
GCST90199666	Palmitoylcarnitine levels (Metabolon platform)
GCST90199667	Erythritol levels in elite athletes
GCST90199668	Hexanoylcarnitine levels (Biocrates platform)
GCST90199669	Acetylcarnitine levels (Biocrates platform)
GCST90199670	Iminodiacetate (IDA) levels
GCST90199721	Stearidonate (18:4n3) levels
GCST90199722	Decanoylcarnitine (C10) levels
GCST90199723	5-dodecenoate (12:1n7) levels
GCST90199724	N-acetylisoleucine levels
GCST90199725	Campesterol levels
GCST90199726	N-acetylthreonine levels
GCST90199727	1-oleoyl-GPC (18:1) levels
GCST90199728	10-nonadecenoate (19:1n9) levels
GCST90199729	Piperine levels
GCST90199730	Carnitine C14 levels
GCST90199731	10-heptadecenoate (17:1n7) levels
GCST90199732	1-stearoyl-gpc (18:0) levels
GCST90200210	Sulfate of piperine metabolite C16H19NO3 (2) levels
GCST90200211	3-hydroxypyridine glucuronide levels
GCST90200212	Glucuronide of piperine metabolite C17H21NO3 (5) levels
GCST90200213	2-naphthol sulfate levels
GCST90200214	11beta-hydroxyandrosterone glucuronide levels
GCST90200215	4-ethylcatechol sulfate levels
GCST90200216	Sulfate of piperine metabolite C18H21NO3 (3) levels
GCST90200217	(2,4 or 2,5)-dimethylphenol sulfate levels
GCST90200218	11beta-hydroxyetiocholanolone glucuronide levels
GCST90200219	Cholic acid glucuronide levels
GCST90200220	4-allylcatechol sulfate levels
GCST90200221	Glycoursodeoxycholic acid sulfate (1) levels
GCST90200222	Dihydrocaffeate sulfate (2) levels
GCST90199671	Cysteine s-sulfate levels
GCST90199672	Oxalate (ethanedioate) levels
GCST90199673	DHEAS levels
GCST90199674	3-hydroxymyristate levels
GCST90199675	Homoarginine levels
GCST90199676	1-oleoylglycerol (18:1) levels
GCST90199677	3-methyl-2-oxobutyrate levels
GCST90199678	Tartronate (hydroxymalonate) levels
GCST90199679	2,3-dihydroxypyridine levels
GCST90199680	3-hydroxyoctanoate levels
GCST90199681	2-hydroxyoctanoate levels
GCST90199682	Homocitrulline levels
GCST90199683	Indoleacetate levels
GCST90199684	1-linoleoylglycerol (18:2) levels
GCST90199685	2-linoleoylglycerol (18:2) levels
GCST90199686	Indolepropionate levels
GCST90199687	Threonate levels
GCST90199688	N-acetylglycine levels
GCST90199689	Glycolithocholate levels
GCST90199690	EDTA levels
GCST90199691	1-methylhistidine levels
GCST90199692	Citramalate levels
GCST90199693	3-hydroxydecanoate levels
GCST90199694	1,3-dimethylurate levels
GCST90199695	Galactonate levels
GCST90200209	Sulfate of piperine metabolite C16H19NO3 (3) levels
GCST90199622	Benzoate levels
GCST90199623	Maltotriose levels
GCST90199624	Hippurate levels
GCST90199625	Methionine sulfoxide levels
GCST90199626	Xanthurenate levels
GCST90199627	N-alpha-acetylornithine levels
GCST90199628	3-methylhistidine levels
GCST90199629	Glycerophosphorylcholine (GPC) levels
GCST90199630	Phenylacetate levels
GCST90199631	3-methyl-2-oxovalerate levels
GCST90199632	Tartarate levels
GCST90199633	Suberate (C8-DC) levels
GCST90199634	5-hydroxylysine levels
GCST90199635	3-phenylpropionate hydrocinnamate levels
GCST90199636	Kynurenine levels
GCST90199637	N-acetylglutamate levels
GCST90199638	Glycerol 3-phosphate levels
GCST90199639	Imidazole lactate levels
GCST90199640	4-guanidinobutanoate levels
GCST90199641	Glucuronate levels
GCST90199642	Ribitol levels
GCST90199643	Glycodeoxycholate levels
GCST90199644	Theobromine levels
GCST90199645	Quinate levels
GCST90199891	S-methylcysteine levels
GCST90199892	Isoursodeoxycholate levels
GCST90199893	Cis-4-decenoate (10:1n6) levels
GCST90199894	4-oxo-retinoic acid levels
GCST90199895	1-lignoceroyl-GPC (24:0) levels
GCST90199896	Sulfate levels
GCST90199897	4-hydroxy-2-oxoglutaric acid levels
GCST90199898	Glycoursodeoxycholate levels
GCST90199899	1-(1-enyl-palmitoyl)-GPC (p-16:0) levels
GCST90199900	Argininate levels
GCST90199901	1-methyl-5-imidazoleacetate levels
GCST90199902	Hydantoin-5-propionate levels
GCST90199903	2-oxoarginine levels
GCST90199904	Pantoate levels
GCST90199905	Formiminoglutamate levels
GCST90199906	1-(1-enyl-palmitoyl)-GPE (p-16:0) levels
GCST90199907	S-methylcysteine sulfoxide levels
GCST90199908	2-o-methylascorbic acid levels
GCST90199909	Eicosanedioate (C20-DC) levels
GCST90199910	1-(1-enyl-stearoyl)-GPE (p-18:0) levels
GCST90199911	Beta-citrylglutamate levels
GCST90199912	N-oleoyltaurine levels
GCST90199913	Docosadioate (C22-DC) levels
GCST90199914	Oleoyl-linoleoyl-glycerol (18:1/18:2) [2] levels
GCST90199915	Imidazole propionate levels
GCST90199918	Carboxyethyl-gaba levels
GCST90199920	Trimethylamine n-oxide levels
GCST90199922	Prolylglycine levels
GCST90199924	N-methyltaurine levels
GCST90199925	Succinimide levels
GCST90199927	Histidine betaine (hercynine) levels
GCST90199928	2-stearoyl-GPE (18:0) levels
GCST90199929	Margaroylcarnitine (C17) levels
GCST90199930	(R)-3-hydroxybutyrylcarnitine levels
GCST90199932	Mannonate levels
GCST90199933	3b-hydroxy-5-cholenoic acid levels
GCST90199934	2-hydroxydecanoate levels
GCST90199935	Glycohyocholate levels
GCST90199936	3-methyl catechol sulfate (2) levels
GCST90199937	2-aminooctanoate levels
GCST90199938	3-methyl catechol sulfate (1) levels
GCST90199939	4-methylcatechol sulfate levels
GCST90199940	Guaiacol sulfate levels
GCST90199941	Gamma-CEHC glucuronide levels
GCST90199942	Dimethyl sulfone levels
GCST90199943	2-piperidinone levels
GCST90199944	Indolin-2-one levels
GCST90199945	Sphingomyelin (d18:1/14:0, d16:1/16:0) levels
GCST90199946	3-acetylphenol sulfate levels
GCST90199947	Sphingomyelin (d18:2/16:0, d18:1/16:1) levels
GCST90199948	S-allylcysteine levels
GCST90199949	6-oxopiperidine-2-carboxylate levels
GCST90199950	2-aminophenol sulfate levels
GCST90199951	N-acetylalliin levels
GCST90199952	2-aminoheptanoate levels
GCST90199953	3-methoxytyramine sulfate levels
GCST90199954	N2,N5-diacetylornithine levels
GCST90200440	Blood sugar levels
GCST90200441	Tryptophan levels
GCST90200442	Valine levels
GCST90200443	Pseudouridine levels
GCST90200444	Dihydroorotate levels
GCST90200445	Caprylate (8:0) levels
GCST90200446	Arachidate (20:0) levels
GCST90200447	Maltose levels in coronary artery disease
GCST90200448	N-stearoyl-sphinganine (d18:0/18:0) levels
GCST90200449	Sucrose levels
GCST90200450	Caproate (6:0) levels
GCST90199916	Carnitine C18:2 levels
GCST90199917	Pregnanediol-3-glucuronide levels
GCST90199919	Alliin levels
GCST90199921	Dihydroferulate levels
GCST90199923	N-palmitoylglycine levels
GCST90199926	N-acetylcarnosine levels
GCST90199931	Lanthionine levels
GCST90199808	Glycerophosphoethanolamine levels
GCST90199809	Taurolithocholate 3-sulfate levels
GCST90199810	1-palmitoyl-GPI (16:0) levels
GCST90199811	Glycolithocholate sulfate levels
GCST90199812	3-(3-hydroxyphenyl)propionate levels
GCST90199813	Deoxycarnitine levels
GCST90199814	Alpha-hydroxycaproate levels
GCST90199815	1-ribosyl-imidazoleacetate levels
GCST90199816	3,4-dihydroxybutyrate levels
GCST90199817	Indoleacetylglutamine levels
GCST90199818	Mannitol/sorbitol levels
GCST90199819	Tryptophan betaine levels
GCST90199820	Dihomo-linolenate (20:3n3 or n6) levels
GCST90199821	1-linoleoyl-GPI (18:2) levels
GCST90199822	1-oleoyl-GPI (18:1) levels
GCST90199823	O-cresol sulfate levels
GCST90199824	4-vinylphenol sulfate levels
GCST90199825	Pyrraline levels
GCST90199826	N6-acetyllysine levels
GCST90199827	Thymol sulfate levels
GCST90199828	N-acetylserine levels
GCST90199829	3-methyladipate levels
GCST90199830	4-ethylphenylsulfate levels
GCST90199831	1-stearoyl-2-oleoyl-GPE (18:0/18:1) levels
GCST90199832	Dimethylarginine (sdma + adma) levels
GCST90200029	Linoleoyl ethanolamide levels
GCST90200030	1,2-dilinoleoyl-GPC (18:2/18:2) levels
GCST90200031	Nonanoylcarnitine (C9) levels
GCST90200032	2-hydroxybutyrate/2-hydroxyisobutyrate levels
GCST90200033	Sphingomyelin (d18:2/23:0, d18:1/23:1, d17:1/24:1) levels
GCST90200034	Tricosanoyl sphingomyelin (d18:1/23:0) levels
GCST90200035	Palmitoyl dihydrosphingomyelin (d18:0/16:0) levels
GCST90200036	1-palmitoleoylglycerol (16:1) levels
GCST90200037	1-stearoyl-2-linoleoyl-gpc (18:0/18:2) levels
GCST90200038	1-palmitoyl-2-palmitoleoyl-gpc (16:0/16:1) levels
GCST90200039	1-stearoyl-2-linoleoyl-GPE (18:0/18:2) levels
GCST90200040	Sphingomyelin (d18:2/24:1, d18:1/24:2) levels
GCST90200041	1-palmitoyl-2-stearoyl-gpc (16:0/18:0) levels
GCST90200042	Oleate/vaccenate (18:1) levels
GCST90200043	1-palmitoyl-2-docosahexaenoyl-gpc (16:0/22:6) levels
GCST90200044	1-(1-enyl-stearoyl)-2-oleoyl-GPE (p-18:0/18:1) levels
GCST90200045	1-stearoyl-2-arachidonoyl-GPE (18:0/20:4) levels
GCST90200046	1-stearoyl-2-docosahexaenoyl-gpc (18:0/22:6) levels
GCST90200047	Sphingomyelin (d18:1/17:0, d17:1/18:0, d19:1/16:0) levels
GCST90200048	1-(1-enyl-palmitoyl)-2-arachidonoyl-GPE (p-16:0/20:4) levels
GCST90200049	Myristoyl dihydrosphingomyelin (d18:0/14:0) levels
GCST90200050	5-hydroxyindole sulfate levels
GCST90200051	1-palmitoyl-2-dihomo-linolenoyl-GPC (16:0/20:3n3 or 6) levels
GCST90200052	1-(1-enyl-palmitoyl)-2-arachidonoyl-gpc (p-16:0/20:4) levels
GCST90200053	Sphingomyelin (d18:1/21:0, d17:1/22:0, d16:1/23:0) levels
GCST90200054	1-palmitoyl-2-arachidonoyl-GPE (16:0/20:4) levels
GCST90200055	Lactosyl-N-palmitoyl-sphingosine (d18:1/16:0) levels
GCST90200056	Sphingomyelin (d18:0/18:0, d19:0/17:0) levels
GCST90200057	1-(1-enyl-palmitoyl)-2-oleoyl-gpc (p-16:0/18:1) levels
GCST90200058	1-(1-enyl-stearoyl)-2-arachidonoyl-GPE (p-18:0/20:4) levels
GCST90200059	Behenoyl dihydrosphingomyelin (d18:0/22:0) levels
GCST90200060	1-(1-enyl-palmitoyl)-2-linoleoyl-GPC (p-16:0/18:2) levels
GCST90200061	1-(1-enyl-palmitoyl)-2-oleoyl-GPE (p-16:0/18:1) levels
GCST90200062	1-palmitoyl-2-arachidonoyl-GPI (16:0/20:4) levels
GCST90200063	1-palmitoyl-2-docosahexaenoyl-GPE (16:0/22:6) levels
GCST90200064	N-palmitoyl-sphinganine (d18:0/16:0) levels
GCST90200065	1-stearoyl-2-docosahexaenoyl-GPE (18:0/22:6) levels
GCST90200552	X-18887 levels
GCST90200553	X-17653 levels
GCST90200554	X-17346 levels
GCST90200555	X-17690 levels
GCST90200556	X-18345 levels
GCST90200557	X-17685 levels
GCST90200558	X-18888 levels
GCST90200559	X-18901 levels
GCST90200560	X-17351 levels
GCST90200561	X-18779 levels
GCST90200562	X-21286 levels
GCST90200563	X-21355 levels
GCST90200564	X-21319 levels
GCST90200565	X-21258 levels
GCST90200566	X-21364 levels
GCST90200567	X-21353 levels
GCST90200568	X-19438 levels
GCST90200569	X-18913 levels
GCST90200570	X-18921 levels
GCST90200571	X-21339 levels
GCST90200572	X-19299 levels
GCST90200573	X-18935 levels
GCST90200574	X-21310 levels
GCST90200575	X-21283 levels
GCST90200576	X-21285 levels
GCST90200577	X-21312 levels
GCST90200578	X-18922 levels
GCST90200579	X-21442 levels
GCST90200580	X-21796 levels
GCST90200581	X-21441 levels
GCST90200582	X-21752 levels
GCST90200583	X-21807 levels
GCST90200584	X-21736 levels
GCST90200585	X-21829 levels
GCST90200586	X-21471 levels
GCST90200587	X-21733 levels
GCST90200588	X-21742 levels
GCST90200589	X-21821 levels
GCST90200689	N6-methyllysine levels
GCST90200690	N-acetyl-1-methylhistidine levels
GCST90200691	N-delta-acetylornithine levels
GCST90200692	1-palmitoyl-2-arachidonoyl-gpc (16:0/20:4n6) levels
GCST90200693	Glycochenodeoxycholate glucuronide (1) levels
GCST90200694	2'-o-methylcytidine levels
GCST90200696	N6,N6-dimethyllysine levels
GCST90200699	Deoxycholic acid glucuronide levels
GCST90200706	Biliverdin levels
GCST90200707	Glycine levels
GCST90200708	X-12112 levels
GCST90200709	X-12798 levels
GCST90200711	X-19141 levels
GCST90200712	Spermidine to 5-methylthioadenosine (MTA) ratio
GCST90200688	Androsterone glucuronide levels
GCST90200695	2'-o-methyluridine levels
GCST90200697	N2-acetyl,N6,N6-dimethyllysine levels
GCST90200698	N2-acetyl,N6-methyllysine levels
GCST90200700	Decadienedioic acid (C10:2-DC) levels
GCST90200701	Bilirubin degradation product, C17H18N2O4 (1) levels
GCST90200702	Bilirubin degradation product, C17H18N2O4 (2) levels
GCST90200703	Bilirubin degradation product, C17H18N2O4 (3) levels
GCST90200704	Bilirubin (z,z) levels
GCST90200705	Ethylmalonate levels
GCST90200710	X-13431 levels
GCST90200766	Phosphate to phosphoethanolamine ratio
GCST90200767	Phosphate to glucose ratio
GCST90200769	Phosphate to mannose ratio
GCST90200770	Phenylalanine to tyrosine ratio
GCST90200771	Phosphate to fructose ratio
GCST90200776	Glutamate to glutamine ratio
GCST90200100	Perfluorooctanesulfonate (PFOS) levels
GCST90200102	1-palmitoleoyl-2-linolenoyl-GPC (16:1/18:3) levels
GCST90200104	Hexadecadienoate (16:2n6) levels
GCST90200763	Phosphate to N-acetylneuraminate ratio
GCST90200764	Phosphate to uridine ratio
GCST90200765	Phosphate to alanine ratio
GCST90200768	Phosphate to 2'-deoxyuridine ratio
GCST90200772	Phosphate to citrate ratio
GCST90200773	Serine to alpha-tocopherol ratio
GCST90200774	Uridine to pseudouridine ratio
GCST90200775	Serine to pyruvate ratio
GCST90200777	Uridine to cytidine ratio
GCST90200099	N-oleoylserine levels
GCST90200101	Pimeloylcarnitine/3-methyladipoylcarnitine (C7-DC) levels
GCST90200103	Linoleoyl-arachidonoyl-glycerol (18:2/20:4) [1] levels
GCST90200105	Glycosyl-N-behenoyl-sphingadienine (d18:2/22:0) levels
GCST90200106	4-hydroxyphenylacetylglutamine levels
GCST90200107	Gamma-glutamyl-alpha-lysine levels
GCST90200108	N-palmitoyl-sphingadienine (d18:2/16:0) levels
GCST90200713	Spermidine to ornithine ratio
GCST90200714	Alpha-ketoglutarate to alpha-ketobutyrate ratio
GCST90200715	Alpha-ketoglutarate to glutamate ratio
GCST90200716	Adenosine 5'-diphosphate (ADP) to phosphoethanolamine ratio
GCST90200717	3-phosphoglycerate to adenosine 5'-diphosphate (ADP) ratio
GCST90200718	Alpha-ketoglutarate to succinate ratio
GCST90200719	Adenosine 3',5'-cyclic monophosphate (cAMP) to adenosine 5'-monophosphate (AMP) ratio
GCST90200720	Adenosine 5'-diphosphate (ADP) to pantothenate ratio
GCST90200721	Adenosine 5'-diphosphate (ADP) to phosphate ratio
GCST90200722	S-adenosylhomocysteine (SAH) to leucine ratio
GCST90200723	S-adenosylhomocysteine (SAH) to 5-methyluridine (ribothymidine) ratio
GCST90200724	Cholate to taurocholate ratio
GCST90200725	Adenosine 5'-diphosphate (ADP) to creatine ratio
GCST90200726	N-acetylputrescine to (N(1) + N(8))-acetylspermidine ratio
GCST90200727	Adenosine 3',5'-cyclic monophosphate (cAMP) to taurocholate ratio
GCST90200728	Adenosine 5'-diphosphate (ADP) to Adenosine 5'-monophosphate (AMP) ratio
GCST90200729	3-phosphoglycerate to phosphate ratio
GCST90200730	Adenosine 5'-diphosphate (ADP) to fructose ratio
GCST90200731	Adenosine 5'-diphosphate (ADP) to mannose ratio
GCST90200732	Adenosine 5'-diphosphate (ADP) to tyrosine ratio
GCST90200733	Adenosine 5'-diphosphate (ADP) to N-acetylglucosamine to N-acetylgalactosamine ratio
GCST90200734	Adenosine 5'-monophosphate (AMP) to palmitate (16:0) ratio
GCST90200735	Arginine to ornithine ratio
GCST90200736	Adenosine 5'-diphosphate (ADP) to arginine ratio
GCST90200737	Adenosine 5'-diphosphate (ADP) to 2'-deoxyuridine ratio
GCST90200738	Adenosine 5'-monophosphate (AMP) to inosine 5'-monophosphate (IMP) ratio
GCST90200739	Adenosine 5'-monophosphate (AMP) to proline ratio
GCST90200740	Arachidonate (20:4n6) to oleate to vaccenate (18:1) ratio
GCST90200741	Adenosine 5'-monophosphate (AMP) to alanine ratio
GCST90200742	Aspartate to citrate ratio
GCST90200743	Arginine to citrulline ratio
GCST90200744	Arginine to glutamate ratio
GCST90200745	Adenosine 5'-monophosphate (AMP) to phenylalanine ratio
GCST90200746	Adenosine 5'-diphosphate (ADP) to gluconate ratio
GCST90200747	Adenosine 5'-monophosphate (AMP) to phosphate ratio
GCST90200748	Aspartate to glutamate ratio
GCST90200749	Arachidonate (20:4n6) to pyruvate ratio
GCST90200750	Aspartate to asparagine ratio
GCST90200751	Cortisone to cortisol ratio
GCST90200752	Succinate to acetoacetate ratio
GCST90200753	Aspartate to citrulline ratio
GCST90200754	Sphingosine to phosphate ratio
GCST90200755	Inosine 5'-monophosphate (IMP) to phosphate ratio
GCST90200756	Glycine to pyridoxal ratio
GCST90200757	Glycine to alanine ratio
GCST90200758	Glycine to serine ratio
GCST90200759	Histidine to trans-urocanate ratio
GCST90200760	Methionine to methionine sulfoxide ratio
GCST90200761	Citrulline to dimethylarginine (SDMA + ADMA) ratio
GCST90200762	Palmitate (16:0) to myristate (14:0) ratio
GCST90199783	5-methyluridine (ribothymidine) levels
GCST90199784	Cysteine-glutathione disulfide levels
GCST90199785	Isovalerylglycine levels
GCST90199786	2-hydroxy-3-methylvalerate levels
GCST90199787	Homostachydrine levels
GCST90199788	1-arachidonoyl-gpc (20:4n6) levels
GCST90199789	2-palmitoyl-GPC (16:0) levels
GCST90199790	2-palmitoleoyl-GPC (16:1) levels
GCST90199791	1-arachidonoyl-GPE (20:4n6) levels
GCST90199792	1-palmitoyl-GPE (16:0) levels
GCST90199793	1-linoleoyl-GPE (18:2) levels
GCST90199794	1-oleoyl-GPE (18:1) levels
GCST90199795	2-hydroxypalmitate levels
GCST90199796	Docosapentaenoate (n6 DPA; 22:5n6) levels
GCST90199797	Gulonate levels
GCST90199798	Isobutyrylglycine levels
GCST90199799	Glutarylcarnitine (c5-dc) levels
GCST90199800	Carnitine C5:1 levels
GCST90199801	Hydroquinone sulfate levels
GCST90199802	Beta-hydroxyisovaleroylcarnitine levels
GCST90199803	Catechol sulfate levels
GCST90199804	7-alpha-hydroxy-3-oxo-4-cholestenoate (7-hoca) levels
GCST90199805	Octadecanedioate levels
GCST90199806	Tetradecanedioate (C14-DC) levels
GCST90199807	Hexadecanedioate (C16-DC) levels
GCST90199758	N4-acetylcytidine levels
GCST90199759	Indolebutyrate levels
GCST90199760	5-acetylamino-6-amino-3-methyluracil levels
GCST90199761	N1-methylinosine levels
GCST90199762	N6-carbamoylthreonyladenosine levels
GCST90199763	1-methylxanthine levels
GCST90199764	N2,n2-dimethylguanosine levels
GCST90199765	4-hydroxyhippurate levels
GCST90199766	3-(3-amino-3-carboxypropyl)uridine levels
GCST90199767	5,6-dihydrouridine levels
GCST90199768	Phenylacetylglutamine levels
GCST90199769	3-hydroxydodecanedioate levels
GCST90199770	1-arachidonylglycerol (20:4) levels
GCST90199771	7-methylguanine levels
GCST90199772	1-stearoyl-GPE (18:0) levels
GCST90199773	Phenol sulfate levels
GCST90199774	Oleoylcarnitine levels
GCST90199775	Gamma-glutamylisoleucine levels
GCST90199776	Malonylcarnitine levels
GCST90199777	1-palmitoleoyl-GPC (16:1) levels
GCST90199778	N-methyl-2-pyridone-5-carboxamide levels
GCST90199779	Gamma-glutamyl-2-aminobutyrate levels
GCST90199780	1-stearoyl-GPG (18:0) levels
GCST90199781	Hexanoylglycine levels
GCST90199782	Glutamine degradant levels
GCST90200526	X-14056 levels
GCST90200527	X-13866 levels
GCST90200528	X-17146 levels
GCST90200529	X-16397 levels
GCST90200530	X-17335 levels
GCST90200531	X-16964 levels
GCST90200532	X-16935 levels
GCST90200533	X-15486 levels
GCST90200534	X-16580 levels
GCST90200535	X-17325 levels
GCST90200536	X-17328 levels
GCST90200537	X-16087 levels
GCST90200538	X-17010 levels
GCST90200539	X-14939 levels
GCST90200540	X-15461 levels
GCST90200501	X-12731 levels
GCST90200502	X-12707 levels
GCST90200503	X-12729 levels
GCST90200504	X-12830 levels
GCST90200505	X-12818 levels
GCST90200506	X-12812 levels
GCST90200507	X-12822 levels
GCST90200508	X-12738 levels
GCST90200509	X-12544 levels
GCST90200510	X-12680 levels
GCST90200511	X-12906 levels
GCST90200512	X-13684 levels
GCST90200513	X-13507 levels
GCST90200514	X-12851 levels
GCST90200515	X-12849 levels
GCST90200516	X-12847 levels
GCST90200517	X-13553 levels
GCST90200518	X-12839 levels
GCST90200519	X-13729 levels
GCST90200520	X-13007 levels
GCST90200521	X-13844 levels
GCST90200522	X-13728 levels
GCST90200523	X-12844 levels
GCST90200524	X-13695 levels
GCST90200525	X-13723 levels
GCST90200541	X-15523 levels
GCST90200542	X-15728 levels
GCST90200543	X-15503 levels
GCST90200544	X-16124 levels
GCST90200545	X-17438 levels
GCST90200546	X-17354 levels
GCST90200547	X-17654 levels
GCST90200548	X-17676 levels
GCST90200549	X-17367 levels
GCST90200550	X-17357 levels
GCST90200663	X-25420 levels
GCST90200664	X-25810 levels
GCST90200665	X-25433 levels
GCST90200666	X-25343 levels
GCST90200667	X-25271 levels
GCST90200668	X-25520 levels
GCST90200669	X-25519 levels
GCST90200670	X-26111 levels
GCST90200671	X-26109 levels
GCST90200672	X-26054 levels
GCST90200673	Carnitine C4 levels
GCST90200674	Androsterone sulfate levels
GCST90200675	N-acetyltyrosine levels
GCST90200676	N-acetyl-L-glutamine levels
GCST90200677	N-acetylphenylalanine levels
GCST90200678	N-acetylasparagine levels
GCST90200679	N-acetylarginine levels
GCST90200680	5-acetylamino-6-formylamino-3-methyluracil levels
GCST90200681	Orotidine levels
GCST90200682	3-methylcytidine levels
GCST90200683	N-acetylcitrulline levels
GCST90200684	N-acetyl-aspartyl-glutamate (naag) levels
GCST90200685	1-stearoyl-2-arachidonoyl-gpc (18:0/20:4) levels
GCST90200686	Bilirubin (E,E) levels
GCST90200687	Bilirubin (E,Z or Z,E) levels
GCST90200298	3-hydroxy-3-methylglutarate levels
GCST90200299	Oleoyl ethanolamide levels
GCST90200300	4-hydroxyphenylpyruvate levels
GCST90200301	Gamma-glutamylglutamine levels
GCST90200302	Alpha-tocopherol levels
GCST90200303	N-acetyl-L-alanine levels
GCST90200304	Citrate levels
GCST90200305	2-aminobutyrate levels
GCST90200306	Butyrate/isobutyrate (4:0) levels
GCST90200307	Urate levels
GCST90200308	3-hydroxyisobutyrate levels
GCST90200309	Vanillylmandelate (VMA) levels
GCST90200310	3-aminoisobutyrate levels
GCST90200311	4-acetamidobutanoate levels
GCST90200312	2-hydroxystearate levels
GCST90200313	N1-methyladenosine levels
GCST90200314	N-acetylneuraminate levels
GCST90200315	Gamma-glutamylhistidine levels
GCST90200316	N-acetylglucosaminylasparagine levels
GCST90200317	Homovanillate (hva) levels
GCST90200318	Acetoacetate levels
GCST90200319	Cys-gly, oxidized levels
GCST90200320	Dihomo-linoleate (20:2n6) levels
GCST90200321	Cholate levels
GCST90200322	Beta-hydroxyisovalerate levels
GCST90199733	1-palmitoyl-GPC (16:0) levels
GCST90199734	Hyocholate levels
GCST90199735	N-acetylhistidine levels
GCST90199736	Alpha-hydroxyisovalerate levels
GCST90199737	N-acetylproline levels
GCST90199738	Stachydrine levels
GCST90199739	Salicyluric glucuronide levels
GCST90199740	P-cresol sulfate levels
GCST90199741	Gamma-glutamylglycine levels
GCST90199742	1-linoleoyl-gpc (18:2) levels
GCST90199743	Stearoylcarnitine levels
GCST90199744	Eicosenoate (20:1) levels
GCST90199745	Aconitate [cis or trans] levels
GCST90199746	Erythronate levels
GCST90199747	Isovalerylcarnitine (C5) levels
GCST90199748	Linolenate [alpha or gamma; (18:3n3 or 6)] levels
GCST90199749	Gamma-glutamylthreonine levels
GCST90199750	Laurylcarnitine levels
GCST90199751	Gamma-glutamylmethionine levels
GCST90199752	Epiandrosterone sulfate levels
GCST90199753	Gamma-glutamyltryptophan levels
GCST90199754	7-methylxanthine levels
GCST90199755	3,7-dimethylurate levels
GCST90199756	1,7-dimethyluric acid levels
GCST90199757	1,3,7-trimethylurate levels
GCST90200451	Nonadecanoate (19:0) levels
GCST90200452	Plasma free asparagine levels
GCST90200453	X-07765 levels
GCST90200454	Kynurenate levels
GCST90200455	Alpha-ketoglutarate levels
GCST90200456	X-11308 levels
GCST90200457	Pentadecanoate (15:0) levels
GCST90200458	X-11315 levels
GCST90200459	Margarate (17:0) levels
GCST90200460	X-11372 levels
GCST90200461	X-10458 levels
GCST90200462	X-11299 levels
GCST90200463	X-11478 levels
GCST90200464	X-11849 levels
GCST90200465	X-11787 levels
GCST90200466	X-11632 levels
GCST90200467	X-11852 levels
GCST90200468	X-11847 levels
GCST90200469	X-11483 levels
GCST90200470	X-11470 levels
GCST90200471	X-11381 levels
GCST90200472	X-11850 levels
GCST90200473	X-11795 levels
GCST90200474	X-11444 levels
GCST90200475	X-11858 levels
GCST90200476	X-11843 levels
GCST90200477	X-12127 levels
GCST90200478	X-12221 levels
GCST90200479	X-12283 levels
GCST90200480	X-12410 levels
GCST90200481	X-12104 levels
GCST90200482	X-12193 levels
GCST90200483	X-12216 levels
GCST90200484	X-12306 levels
GCST90200485	X-12100 levels
GCST90200486	X-12261 levels
GCST90200487	X-11880 levels
GCST90200488	X-12117 levels
GCST90200489	X-12407 levels
GCST90200490	X-12101 levels
GCST90200491	X-12026 levels
GCST90200492	X-12411 levels
GCST90200493	X-12013 levels
GCST90200494	X-12007 levels
GCST90200495	X-12462 levels
GCST90200496	X-12714 levels
GCST90200497	X-12740 levels
GCST90200498	X-12730 levels
GCST90200499	X-12701 levels
GCST90200500	X-12816 levels
GCST90200892	Hypotaurine to taurine ratio
GCST90200893	Taurine to cysteine ratio
GCST90200894	Inosine to theophylline ratio
GCST90200895	Hypotaurine to cysteine ratio
GCST90200896	Inosine to EDTA ratio
GCST90200897	Theophylline to EDTA ratio
GCST90200898	Citrulline to phosphate ratio
GCST90200899	Citrulline to ornithine ratio
GCST90200900	Phosphate to oleoyl-linoleoyl-glycerol (18:1 to 18:2) [2] ratio
GCST90200901	Ornithine to phosphate ratio
GCST90200902	Phosphate to linoleoyl-arachidonoyl-glycerol (18:2 to 20:4) [2] ratio
GCST90200903	Phosphate to glycerol ratio
GCST90200904	Phosphate to linoleoyl-arachidonoyl-glycerol (18:2 to 20:4) [1] ratio
GCST90200905	Glucose to glycerol ratio
GCST90200906	2'-deoxyuridine to cytidine ratio
GCST90200907	Retinol (Vitamin A) to linoleoyl-arachidonoyl-glycerol (18:2 to 20:4) [1] ratio
GCST90200908	Retinol (Vitamin A) to linoleoyl-arachidonoyl-glycerol (18:2 to 20:4) [2] ratio
GCST90200909	Uridine to 2'-deoxyuridine ratio
GCST90200910	Retinol (Vitamin A) to oleoyl-linoleoyl-glycerol (18:1 to 18:2) [2] ratio
GCST90200911	Tryptophan to pyruvate ratio
GCST90200912	tryptophan to tyrosine ratio
GCST90200913	Glucose to sucrose ratio
GCST90200914	Tyrosine to pyruvate ratio
GCST90200915	Glucose to fructose ratio
GCST90200916	Fructose to sucrose ratio
GCST90200942	Glutamate to pyruvate ratio
GCST90200943	Phosphate to EDTA ratio
GCST90200944	Alpha-ketoglutarate to pyruvate ratio
GCST90200945	Adenosine 5'-monophosphate (AMP) to EDTA ratio
GCST90200946	Glutamate to alanine ratio
GCST90200947	Adenosine 5'-diphosphate (ADP) to glucose ratio
GCST90200948	Adenosine 5'-diphosphate (ADP) to mannitol to sorbitol ratio
GCST90200949	Adenosine 5'-diphosphate (ADP) to N-acetylneuraminate ratio
GCST90200950	Glucose to mannitol to sorbitol ratio
GCST90200951	Mannose to fructose ratio
GCST90200952	Adenosine 5'-diphosphate (ADP) to cytidine ratio
GCST90200953	Glucose-to-mannose ratio
GCST90200954	Cytidine to N-acetylneuraminate ratio
GCST90200955	Adenosine 5'-diphosphate (ADP) to choline phosphate ratio
GCST90200956	Cytidine to N-acetylglucosamine to N-acetylgalactosamine ratio
GCST90200957	N-acetylneuraminate to N-acetylglucosamine to N-acetylgalactosamine ratio
GCST90200958	Adenosine 5'-diphosphate (ADP) to choline ratio
GCST90200959	Choline phosphate to choline ratio
GCST90200960	Choline phosphate to phosphoethanolamine ratio
GCST90200961	Adenosine 5'-diphosphate (ADP) to ornithine ratio
GCST90200962	Adenosine 5'-diphosphate (ADP) to glutamine ratio
GCST90200844	Aspartate to phosphate ratio
GCST90200845	Adenosine 5'-monophosphate (AMP) to citrate ratio
GCST90200846	Phenylalanine to phosphate ratio
GCST90200847	Phosphate to tryptophan ratio
GCST90200848	Adenosine 5'-monophosphate (AMP) to glutamine ratio
GCST90200849	Adenosine 5'-monophosphate (AMP) to threonine ratio
GCST90200850	Adenosine 5'-monophosphate (AMP) to tryptophan ratio
GCST90200851	Adenosine 5'-monophosphate (AMP) to glycine ratio
GCST90200852	Adenosine 5'-monophosphate (AMP) to arginine ratio
GCST90200853	Adenosine 5'-monophosphate (AMP) to tyrosine ratio
GCST90200854	Arginine to phosphate ratio
GCST90200855	Phosphate to threonine ratio
GCST90200856	Phosphate to glutamine ratio
GCST90200857	Adenosine 5'-monophosphate (AMP) to aspartate ratio
GCST90200858	Phosphate to tyrosine ratio
GCST90200859	Adenosine 5'-monophosphate (AMP) to asparagine ratio
GCST90200860	Adenosine 5'-monophosphate (AMP) to serine ratio
GCST90200861	Histidine to phosphate ratio
GCST90200862	Adenosine 5'-monophosphate (AMP) to methionine ratio
GCST90200863	Phosphate to serine ratio
GCST90200864	Methionine to phosphate ratio
GCST90200865	Adenosine 5'-monophosphate (AMP) to histidine ratio
GCST90200866	phosphate to asparagine ratio
GCST90200917	Alpha-ketobutyrate to 3-methyl-2-oxobutyrate ratio
GCST90200918	N-palmitoyl-sphingosine (d18:1 to 16:0) to N-palmitoyl-sphinganine (d18:0 to 16:0) ratio
GCST90200919	Caffeine to theophylline ratio
GCST90200920	Mannose to glycerol ratio
GCST90200921	Mannose to mannitol to sorbitol ratio
GCST90200922	Alpha-ketobutyrate to pyruvate ratio
GCST90200923	Glycerol to mannitol to sorbitol ratio
GCST90200924	Alpha-tocopherol to glycerol ratio
GCST90200925	Caffeine to theobromine ratio
GCST90200926	N-stearoyl-sphingosine (d18:1 to 18:0) to N-palmitoyl-sphinganine (d18:0 to 16:0) ratio
GCST90200927	Theophylline to theobromine ratio
GCST90200928	N-palmitoyl-sphingosine (d18:1 to 16:0) to N-stearoyl-sphingosine (d18:1 to 18:0) ratio
GCST90200929	Glycerol to carnitine ratio
GCST90200930	Carnitine to acetylcarnitine (C2) ratio
GCST90200931	Glycerol to sulfate ratio
GCST90200932	Glycerol to palmitoylcarnitine (C16) ratio
GCST90200933	Alpha-ketoglutarate to proline ratio
GCST90200934	Acetylcarnitine (C2) to propionylcarnitine (C3) ratio
GCST90200935	Carnitine to propionylcarnitine (C3) ratio
GCST90200936	Succinate to proline ratio
GCST90200937	Alpha-ketoglutarate to trans-4-hydroxyproline ratio
GCST90200938	Alpha-ketoglutarate to alanine ratio
GCST90200939	Proline to trans-4-hydroxyproline ratio
GCST90200940	Adenosine 5'-diphosphate (ADP) to EDTA ratio
GCST90200941	Succinate to trans-4-hydroxyproline ratio
GCST90200867	Adenosine 5'-monophosphate (AMP) to isoleucine ratio
GCST90200868	Isoleucine to phosphate ratio
GCST90200869	Adenosine 5'-monophosphate (AMP) to valine ratio
GCST90200870	Adenosine 5'-monophosphate (AMP) to acetoacetate ratio
GCST90200871	Adenosine 5'-monophosphate (AMP) to cysteine ratio
GCST90200872	Phosphate to cysteine ratio
GCST90200873	Cortisol to 4-cholesten-3-one ratio
GCST90200874	Cysteinylglycine to taurine ratio
GCST90200875	Cysteinylglycine to glutamate ratio
GCST90200876	Cortisone to 4-cholesten-3-one ratio
GCST90200877	Taurine to glutamate ratio
GCST90200878	Glutarate (C5-DC) to caprylate (8:0) ratio
GCST90200879	Adenosine 5'-monophosphate (AMP) to glutamate ratio
GCST90200880	Glutarate (C5-DC) to salicylate ratio
GCST90200881	Aspartate to N-acetylglucosamine to N-acetylgalactosamine ratio
GCST90200882	Aspartate to mannose ratio
GCST90200883	Phosphate to acetoacetate ratio
GCST90200884	Mannose to N-acetylglucosamine to N-acetylgalactosamine ratio
GCST90200885	Phenylpyruvate to citrate ratio
GCST90200886	Phenylpyruvate to 4-hydroxyphenylpyruvate ratio
GCST90200887	Cholesterol to cortisol ratio
GCST90200888	Citrate to 4-hydroxyphenylpyruvate ratio
GCST90200889	Cholesterol to taurocholate ratio
GCST90200890	Cortisol to taurocholate ratio
GCST90200891	Salicylate to caprylate (8:0) ratio
GCST90200223	4-methylhexanoylglutamine levels
GCST90200224	2-ketocaprylate levels
GCST90200225	3-hydroxy-2-methylpyridine sulfate levels
GCST90200226	5-hydroxy-2-methylpyridine sulfate levels
GCST90200227	3-ethylcatechol sulfate (2) levels
GCST90200228	3-hydroxyhexanoylcarnitine (1) levels
GCST90200229	2,6-dihydroxybenzoic acid levels
GCST90200230	3-ethylcatechol sulfate (1) levels
GCST90200231	Lithocholate sulfate (1) levels
GCST90200232	4-acetylcatechol sulfate (1) levels
GCST90200233	2,3-dihydroxy-5-methylthio-4-pentenoate (dmtpa) levels
GCST90200234	Picolinoylglycine levels
GCST90200235	Succinoyltaurine levels
GCST90200236	Undecenoylcarnitine (C11:1) levels
GCST90200237	Palmitoyl-sphingosine-phosphoethanolamine (d18:1/16:0) levels
GCST90200238	Pregnenetriol disulfate levels
GCST90200239	Tetradecadienedioate (C14:2-DC) levels
GCST90200240	Hydroxy-N6,N6,N6-trimethyllysine levels
GCST90200241	Pregnenetriol sulfate levels
GCST90200242	Taurochenodeoxycholic acid 3-sulfate levels
GCST90200243	Hydroxypalmitoyl sphingomyelin (d18:1/16:0(OH)) levels
GCST90200244	5-hydroxymethyl-2-furoylcarnitine levels
GCST90200245	Eicosenedioate (C20:1-DC) levels
GCST90200246	3-hydroxydecanoylcarnitine levels
GCST90200247	Levulinoylcarnitine levels
GCST90200412	Glutamate levels
GCST90200413	2'-deoxyuridine levels
GCST90200414	Myristate (14:0) levels
GCST90200415	Serine levels
GCST90200416	Trans-urocanate levels
GCST90200417	Urea levels
GCST90200418	Pyridoxal levels
GCST90200419	Glutamine levels
GCST90200420	Taurine levels
GCST90200421	Salicylate levels
GCST90199621	Carnitine levels
GCST90200778	Pyruvate to 3-methyl-2-oxobutyrate ratio
GCST90200779	Pyruvate to N-acetylneuraminate ratio
GCST90200780	Alanine to pyruvate ratio
GCST90200781	Glucose to maltose ratio
GCST90200782	Mannose to trans-4-hydroxyproline ratio
GCST90200783	Mannose to S-methylcysteine ratio
GCST90200784	Glutamate to cysteine ratio
GCST90200835	Adenosine 5'-diphosphate (ADP) to glycerol ratio
GCST90200836	Glycerol to glycerol 3-phosphate ratio
GCST90200837	Adenosine 5'-diphosphate (ADP) to glutamate ratio
GCST90200838	Phosphate to glutamate ratio
GCST90200839	Adenosine 5'-diphosphate (ADP) to aspartate ratio
GCST90200840	Adenosine 5'-diphosphate (ADP) to flavin adenine dinucleotide (FAD) ratio
GCST90200841	Adenosine 5'-diphosphate (ADP) to oxalate (ethanedioate) ratio
GCST90200842	Citrate to oxalate (ethanedioate) ratio
GCST90200843	Adenosine 5'-monophosphate (AMP) to flavin adenine dinucleotide (FAD) ratio
GCST90200785	Cysteine to 5-oxoproline ratio
GCST90200786	Cysteine to alanine ratio
GCST90200787	Glutamine to asparagine ratio
GCST90200788	5-oxoproline to citrate ratio
GCST90200789	Alpha-tocopherol to sulfate ratio
GCST90200790	Thyroxine to taurocholate ratio
GCST90200791	Creatine to carnitine ratio
GCST90200792	Carnitine to palmitoylcarnitine (C16) ratio
GCST90200793	Glycolithocholate to glycolithocholate sulfate ratio
GCST90200794	Oleoyl-linoleoyl-glycerol (18:1 to 18:2) [2] to linoleoyl-arachidonoyl-glycerol (18:2 to 20:4) [1] ratio
GCST90200795	Oleoyl-linoleoyl-glycerol (18:1 to 18:2) [2] to linoleoyl-arachidonoyl-glycerol (18:2 to 20:4) [2] ratio
GCST90200796	Spermidine to (N(1) + N(8))-acetylspermidine ratio
GCST90200797	Spermidine to N-acetylputrescine ratio
GCST90200798	Dopamine 4-sulfate to dopamine 3-O-sulfate ratio
GCST90200799	Spermidine to adenosine 5'-diphosphate (ADP) ratio
GCST90200800	Spermidine to histidine ratio
GCST90200801	5-methylthioadenosine (MTA) to phosphate ratio
GCST90200802	Histidine to pyruvate ratio
GCST90200803	Spermidine to phosphate ratio
GCST90200804	Spermidine to pyruvate ratio
GCST90200805	Spermidine to carnitine ratio
GCST90200806	Spermidine to ergothioneine ratio
GCST90200807	Carnitine to ergothioneine ratio
GCST90200808	Spermidine to choline ratio
GCST90200809	Spermidine to taurocholate ratio
GCST90200810	Alpha-ketoglutarate to kynurenine ratio
GCST90200811	Choline to taurocholate ratio
GCST90200812	Glutamate to kynurenine ratio
GCST90200813	Ornithine to glutamate ratio
GCST90200814	Alpha-ketoglutarate to ornithine ratio
GCST90200815	3-hydroxyisobutyrate to adenosine 5'-diphosphate (ADP) ratio
GCST90200816	Alpha-ketoglutarate to aspartate ratio
GCST90200817	3-hydroxyisobutyrate to phosphate ratio
GCST90200818	Adenosine 5'-diphosphate (ADP) to glycerate ratio
GCST90200819	3-phosphoglycerate to glycerate ratio
GCST90200820	Adenosine 5'-diphosphate (ADP) to valine ratio
GCST90200821	Adenosine 5'-diphosphate (ADP) to glycine ratio
GCST90200822	Phosphate to valine ratio
GCST90200823	Adenosine 5'-diphosphate (ADP) to N-palmitoyl-sphingosine (d18:1 to 16:0) ratio
GCST90200824	Adenosine 5'-diphosphate (ADP) to sulfate ratio
GCST90200825	Phosphate to sulfate ratio
GCST90200826	Glycine to phosphate ratio
GCST90200827	Phosphate to N-palmitoyl-sphingosine (d18:1 to 16:0) ratio
GCST90200828	Cholate to bilirubin (Z,Z) ratio
GCST90200829	Bilirubin (Z,Z) to taurocholate ratio
GCST90200830	Cholate to adenosine 3',5'-cyclic monophosphate (cAMP) ratio
GCST90200831	Cholate to phosphate ratio
GCST90200832	Adenosine 5'-diphosphate (ADP) to citrate ratio
GCST90200833	Cholate to adenosine 5'-monophosphate (AMP) ratio
GCST90200834	Adenosine 5'-diphosphate (ADP) to glycerol 3-phosphate ratio

## Sheet: Table S5
Table S5. Detailed data of instrumental variables in the Depression database
id.exposure	SNP	effect_allele.exposure	other_allele.exposure	eaf.exposure	beta.exposure	se.exposure	pval.exposure	samplesize.exposure	id.outcome	eaf.outcome	beta.outcome	se.outcome	pval.outcome	samplesize.outcome	R2	F	steiger_dir	steiger_pval
GCST90199621	rs10006723	T	G	0.052858	0.170956	0.0345341	7.40711e-07	8192	DEPRESSIO	0.0450574	-0.00859727	0.0155452	0.580228	494164	0.00292634	24.0371	TRUE	1.32157e-06
GCST90199621	rs10826332	A	T	0.0770596	-0.142187	0.0286481	6.9336e-07	8192	DEPRESSIO	0.0394754	-0.00759734	0.0164639	0.644473	494164	0.00287574	23.6203	TRUE	1.16839e-06
GCST90199621	rs10900223	C	T	0.250122	-0.105448	0.0176162	2.15271e-09	8192	DEPRESSIO	0.28607	-0.00619937	0.00706443	0.380189	494164	0.00417109	34.3043	TRUE	5.87985e-09
GCST90199621	rs112819917	A	G	0.00817656	-0.438422	0.0855532	2.98241e-07	8192	DEPRESSIO	0.00316357	0.0115559	0.0580335	0.842165	494164	0.00311759	25.613	TRUE	4.32272e-07
GCST90199621	rs115168226	G	A	0.00618191	-0.446554	0.097039	4.18852e-06	8192	DEPRESSIO	0.0255107	-0.0339276	0.0203992	0.0962764	494164	0.00245023	20.1167	TRUE	1.36421e-05
GCST90199621	rs1171617	T	G	0.770118	0.443332	0.0179927	4.75726e-134	8192	DEPRESSIO	0.839787	-0.015643	0.0087283	0.0730971	494164	0.0695906	612.576	TRUE	2.12199e-126
GCST90199621	rs13026148	A	G	0.378223	-0.0706059	0.0158653	8.57356e-06	8192	DEPRESSIO	0.347916	0.0121377	0.00679218	0.073935	494164	0.00234474	19.2485	TRUE	2.86794e-05
GCST90199621	rs13247874	T	C	0.190234	-0.103668	0.0195859	1.20324e-07	8192	DEPRESSIO	0.177895	0.00241702	0.00838568	0.77317	494164	0.00331106	27.2077	TRUE	1.89286e-07
GCST90199621	rs138190991	A	T	0.0301671	-0.212246	0.0448917	2.26798e-06	8192	DEPRESSIO	0.0341704	-0.007262	0.0176314	0.680429	494164	0.00263596	21.6456	TRUE	3.5822e-06
GCST90199621	rs149235996	G	A	0.0120372	-0.56909	0.0700396	4.46387e-16	8192	DEPRESSIO	0.00433029	-0.0589603	0.0477689	0.217098	494164	0.00770297	63.577	TRUE	3.02444e-15
GCST90199621	rs1511808	T	C	0.615503	-0.0697692	0.0157378	9.28299e-06	8192	DEPRESSIO	0.604218	-0.00196534	0.00653451	0.763595	494164	0.00230399	18.9133	TRUE	1.32149e-05
GCST90199621	rs1765260	A	G	0.153343	-0.0999797	0.0211507	2.27832e-06	8192	DEPRESSIO	0.0798722	0.0133868	0.0118896	0.260194	494164	0.00259552	21.3127	TRUE	5.56809e-06
GCST90199621	rs2512510	A	G	0.216759	-0.0870239	0.0186419	3.03877e-06	8192	DEPRESSIO	0.252729	-0.00416215	0.00735299	0.57136	494164	0.00257146	21.1145	TRUE	5.22913e-06
GCST90199621	rs2625939	T	C	0.228206	0.0859678	0.0183528	2.81073e-06	8192	DEPRESSIO	0.161787	0.00221278	0.00873224	0.799957	494164	0.00260334	21.377	TRUE	4.00479e-06
GCST90199621	rs55775057	A	G	0.150493	-0.0960378	0.0215564	8.38207e-06	8192	DEPRESSIO	0.127659	-0.0179725	0.00968873	0.0635975	494164	0.00235829	19.3601	TRUE	2.91722e-05
GCST90199621	rs72836546	T	C	0.23482	-0.0906795	0.0180707	5.22043e-07	8192	DEPRESSIO	0.218006	-0.001997	0.00772661	0.796054	494164	0.00295493	24.2726	TRUE	7.76742e-07
GCST90199621	rs73006619	C	A	0.0466597	-0.168203	0.0368665	5.05538e-06	8192	DEPRESSIO	0.0388204	-0.000984242	0.0171948	0.954354	494164	0.00251702	20.6664	TRUE	6.3123e-06
GCST90199621	rs73025372	G	A	0.0515375	0.157569	0.0346167	5.31831e-06	8192	DEPRESSIO	0.0401823	-0.0246227	0.016235	0.129356	494164	0.00242725	19.9276	TRUE	1.56915e-05
GCST90199621	rs7537155	A	G	0.199113	-0.0900652	0.019229	2.81588e-06	8192	DEPRESSIO	0.304871	0.0130832	0.00695348	0.0599004	494164	0.00258711	21.2434	TRUE	1.06811e-05
GCST90199621	rs76187828	G	A	0.0930578	-0.117619	0.0264472	8.69448e-06	8192	DEPRESSIO	0.114566	0.0139273	0.01003	0.164966	494164	0.00233516	19.1698	TRUE	2.32049e-05
GCST90199621	rs76638161	T	C	0.0318954	0.192728	0.0434891	9.35172e-06	8192	DEPRESSIO	0.00598856	-0.0736309	0.0419139	0.078966	494164	0.00229388	18.83	TRUE	3.05865e-05
GCST90199621	rs7705826	G	T	0.833702	0.199276	0.0204928	2.37787e-22	8192	DEPRESSIO	0.863725	0.0144513	0.00931517	0.120814	494164	0.0110113	91.1865	TRUE	4.20035e-21
GCST90199621	rs78428648	A	G	0.0377174	0.179162	0.0400467	7.68304e-06	8192	DEPRESSIO	0.0316999	0.0321193	0.0183364	0.0798307	494164	0.00233006	19.1277	TRUE	2.53693e-05
GCST90199621	rs78562549	T	G	0.00740514	0.394897	0.0881915	7.54445e-06	8192	DEPRESSIO	0.0169042	-0.0254144	0.0247241	0.303988	494164	0.00229247	18.8184	TRUE	1.64922e-05
GCST90199621	rs79717472	G	A	0.0280471	-0.218081	0.0461728	2.32235e-06	8192	DEPRESSIO	0.00927856	-0.000935871	0.0337599	0.977884	494164	0.00259298	21.2917	TRUE	2.88919e-06
GCST90199622	rs11070230	G	A	0.971915	-0.230238	0.0500968	4.30982e-06	7306	DEPRESSIO	0.995588	0.0985443	0.0504233	0.0506606	494164	0.00289392	21.1985	TRUE	1.53282e-05
GCST90199622	rs11166865	A	C	0.700507	-0.0846751	0.018635	5.52263e-06	7306	DEPRESSIO	0.714574	0.00153815	0.00711324	0.828802	494164	0.00300843	22.0399	TRUE	7.38983e-06
GCST90199622	rs113989462	G	C	0.0159655	0.298062	0.0656385	5.5997e-06	7306	DEPRESSIO	0.0371123	0.00299241	0.0168625	0.859148	494164	0.00279149	20.4461	TRUE	7.32795e-06
GCST90199622	rs11625375	T	C	0.965631	-0.204178	0.045214	6.30756e-06	7306	DEPRESSIO	0.972612	-0.0371245	0.0197965	0.0607505	494164	0.00276711	20.267	TRUE	2.09881e-05
GCST90199622	rs117191976	T	G	0.00442784	0.561037	0.121863	4.14808e-06	7306	DEPRESSIO	0.000949923	-0.011573	0.110565	0.916636	494164	0.00277509	20.3257	TRUE	5.23767e-06
GCST90199622	rs11749139	G	T	0.0382593	-0.191343	0.0427947	7.77842e-06	7306	DEPRESSIO	0.0683444	0.00614833	0.0126906	0.628047	494164	0.00269433	19.7325	TRUE	1.1993e-05
GCST90199622	rs141054369	T	C	0.00796594	-0.413333	0.0922709	7.47975e-06	7306	DEPRESSIO	0.00206383	-0.13184	0.0728431	0.0703072	494164	0.00270019	19.7756	TRUE	2.37813e-05
GCST90199622	rs149023824	G	A	0.00253668	0.721556	0.162488	8.96732e-06	7306	DEPRESSIO	0.0193283	0.00996527	0.023112	0.666343	494164	0.00263471	19.2948	TRUE	1.33735e-05
GCST90199622	rs149187032	A	G	0.0116664	-0.341939	0.0762734	7.3576e-06	7306	DEPRESSIO	0.00463252	-0.0464346	0.0486875	0.340222	494164	0.0026963	19.747	TRUE	1.47179e-05
GCST90199622	rs186382517	C	T	0.00144389	1.05299	0.215383	1.01397e-06	7306	DEPRESSIO	0.0451396	-0.00365339	0.01536	0.811997	494164	0.00319731	23.4281	TRUE	1.42476e-06
GCST90199622	rs2749463	C	G	0.844828	-0.10725	0.022653	2.19626e-06	7306	DEPRESSIO	0.870608	-0.0180597	0.0095551	0.0587503	494164	0.00301583	22.0942	TRUE	7.85643e-06
GCST90199622	rs62192967	T	A	0.0543493	-0.163284	0.0362749	6.7542e-06	7306	DEPRESSIO	0.0204067	0.0137877	0.0230102	0.549041	494164	0.00274058	20.0722	TRUE	1.11429e-05
GCST90199622	rs62209511	T	C	0.0387693	-0.194544	0.0425626	4.85941e-06	7306	DEPRESSIO	0.0724868	0.00378083	0.0122898	0.758356	494164	0.00282086	20.6618	TRUE	6.86692e-06
GCST90199622	rs6468762	A	G	0.0144798	0.319567	0.068531	3.1148e-06	7306	DEPRESSIO	0.0138716	0.0524728	0.0272136	0.0538319	494164	0.00291462	21.3506	TRUE	1.11427e-05
GCST90199622	rs72638543	T	C	0.0417238	0.185887	0.0404404	4.29519e-06	7306	DEPRESSIO	0.0362582	0.000621224	0.0171932	0.971177	494164	0.00276314	20.2379	TRUE	5.21112e-06
GCST90199622	rs73801273	T	C	0.0261245	0.243319	0.0511669	1.98052e-06	7306	DEPRESSIO	0.0076501	0.0457943	0.0376565	0.223945	494164	0.00301254	22.0701	TRUE	4.85099e-06
GCST90199622	rs9863931	T	C	0.132697	-0.108363	0.0240017	6.33735e-06	7306	DEPRESSIO	0.093046	0.00959633	0.0110181	0.383774	494164	0.00270286	19.7952	TRUE	1.21815e-05
GCST90199622	rs9943251	A	G	0.315014	0.0830144	0.0176575	2.58422e-06	7306	DEPRESSIO	0.270524	0.00620318	0.00717728	0.387434	494164	0.00297405	21.7873	TRUE	5.11443e-06
GCST90199623	rs112191400	T	C	0.0864496	-0.162748	0.0365529	8.49127e-06	4641	DEPRESSIO	0.0671437	-0.0209512	0.0127471	0.100258	494164	0.00418366	19.4896	TRUE	1.95884e-05
GCST90199623	rs113410972	A	G	0.135389	0.141264	0.0309121	4.88054e-06	4641	DEPRESSIO	0.138493	-0.00718098	0.00930105	0.440077	494164	0.00467194	21.7749	TRUE	7.81387e-06
GCST90199623	rs117257402	T	C	0.00954654	0.523098	0.106839	9.77447e-07	4641	DEPRESSIO	0.00761541	0.013555	0.0371645	0.715313	494164	0.00517459	24.1298	TRUE	1.34197e-06
GCST90199623	rs1230433	A	G	0.655467	-0.105534	0.021612	1.04432e-06	4641	DEPRESSIO	0.691035	0.00153956	0.00694149	0.824476	494164	0.00503033	23.4537	TRUE	1.33615e-06
GCST90199623	rs12340914	G	A	0.413842	0.0942204	0.0211623	8.49668e-06	4641	DEPRESSIO	0.362791	0.0077346	0.00667333	0.246443	494164	0.00430694	20.0663	TRUE	1.58783e-05
GCST90199623	rs1254839	G	A	0.322023	-0.107757	0.0223276	1.39183e-06	4641	DEPRESSIO	0.34806	-0.00144231	0.0067214	0.830091	494164	0.00507017	23.6404	TRUE	1.76635e-06
GCST90199623	rs1360005	C	T	0.510903	0.097467	0.0207116	2.52725e-06	4641	DEPRESSIO	0.555207	-0.00982708	0.0064465	0.127408	494164	0.00474765	22.1294	TRUE	5.82164e-06
GCST90199623	rs141782806	C	T	0.0169583	-0.367335	0.0795794	3.91306e-06	4641	DEPRESSIO	0.0546721	-0.0174613	0.0141386	0.216826	494164	0.00449893	20.9648	TRUE	7.77268e-06
GCST90199623	rs1426466	C	T	0.801944	-0.114917	0.0260009	9.88191e-06	4641	DEPRESSIO	0.762691	0.00782659	0.00750736	0.297169	494164	0.00419499	19.5425	TRUE	1.74652e-05
GCST90199623	rs147666382	A	G	0.0362508	-0.2699	0.0550729	9.54593e-07	4641	DEPRESSIO	0.0110274	-0.000215397	0.0308598	0.994431	494164	0.00509	23.7333	TRUE	1.10172e-06
GCST90199623	rs150000891	T	G	0.0219792	-0.322444	0.0705527	4.87109e-06	4641	DEPRESSIO	0.0329175	-0.0153293	0.0179065	0.391955	494164	0.00446991	20.829	TRUE	8.10037e-06
GCST90199623	rs150215008	T	C	0.044205	-0.229438	0.0505115	5.56468e-06	4641	DEPRESSIO	0.0219968	-0.00928511	0.022196	0.675711	494164	0.00444833	20.728	TRUE	7.5715e-06
GCST90199623	rs3741902	C	T	0.201663	-0.113786	0.025745	9.88314e-06	4641	DEPRESSIO	0.140919	0.0101587	0.00919145	0.26906	494164	0.00416889	19.4204	TRUE	1.79475e-05
GCST90199623	rs3935534	C	G	0.682113	-0.105364	0.0225011	2.83227e-06	4641	DEPRESSIO	0.726327	0.0027268	0.00720749	0.705187	494164	0.00481442	22.4421	TRUE	3.83468e-06
GCST90199623	rs6006574	C	G	0.0282214	0.285259	0.0623725	4.7969e-06	4641	DEPRESSIO	0.0467133	-0.00964218	0.0151236	0.523762	494164	0.00446328	20.798	TRUE	7.23081e-06
GCST90199623	rs62317587	C	A	0.0101798	-0.475907	0.103471	4.23694e-06	4641	DEPRESSIO	0.00368171	0.0136011	0.0555048	0.806422	494164	0.00456425	21.2707	TRUE	5.3545e-06
GCST90199623	rs72552153	A	G	0.0123004	-0.451935	0.0933029	1.27418e-06	4641	DEPRESSIO	0.00365711	-0.0635246	0.0556219	0.253421	494164	0.00496279	23.1372	TRUE	2.52048e-06
GCST90199623	rs72670481	T	C	0.0444222	-0.287487	0.0506395	1.36972e-08	4641	DEPRESSIO	0.0436685	-0.0074346	0.0157369	0.636618	494164	0.00701669	32.7805	TRUE	2.16855e-08
GCST90199623	rs75183407	T	C	0.0230852	-0.330457	0.0688133	1.56907e-06	4641	DEPRESSIO	0.0370093	0.00675048	0.0171582	0.694006	494164	0.0049255	22.9625	TRUE	2.16431e-06
GCST90199623	rs7525374	G	A	0.525656	0.0950368	0.0212325	7.60482e-06	4641	DEPRESSIO	0.548495	0.00607965	0.00644742	0.345701	494164	0.00450411	20.9891	TRUE	1.29742e-05
GCST90199623	rs78910814	C	T	0.036	-0.253193	0.055947	6.0231e-06	4641	DEPRESSIO	0.0337849	-0.0309768	0.0177975	0.0817674	494164	0.00444952	20.7336	TRUE	1.47178e-05
GCST90199623	rs79441497	G	A	0.0274713	0.282649	0.0627987	6.76728e-06	4641	DEPRESSIO	0.0388632	-0.0111822	0.016495	0.497825	494164	0.00426881	19.8879	TRUE	1.02993e-05
GCST90199623	rs9855944	A	G	0.360843	0.0992769	0.0216311	4.44236e-06	4641	DEPRESSIO	0.38323	-0.00351964	0.00657476	0.592424	494164	0.00454624	21.1863	TRUE	6.40392e-06
GCST90199624	rs10106654	C	A	0.15585	0.0933587	0.0209933	8.70498e-06	8260	DEPRESSIO	0.190373	-0.00576945	0.0081293	0.477883	494164	0.00229333	18.9818	TRUE	1.579e-05
GCST90199624	rs1038161	A	T	0.396795	-0.0698072	0.0156983	8.71615e-06	8260	DEPRESSIO	0.354617	0.00289219	0.00668273	0.665171	494164	0.00233271	19.3086	TRUE	1.34532e-05
GCST90199624	rs10818729	C	T	0.678724	-0.0744274	0.0165535	6.91823e-06	8260	DEPRESSIO	0.751434	0.00212723	0.00740784	0.773991	494164	0.00241583	19.9983	TRUE	9.86217e-06
GCST90199624	rs114849156	A	G	0.0321241	0.19722	0.043393	5.49424e-06	8260	DEPRESSIO	0.0472137	0.0259647	0.0150684	0.0848672	494164	0.0024187	20.0221	TRUE	1.83215e-05
GCST90199624	rs1271526	T	C	0.824509	0.0916728	0.0200283	4.71341e-06	8260	DEPRESSIO	0.838058	0.00092497	0.00868545	0.915188	494164	0.00243199	20.1323	TRUE	6.08106e-06
GCST90199624	rs12782560	T	C	0.0246989	0.224836	0.049354	5.2242e-06	8260	DEPRESSIO	0.043878	0.025311	0.0156648	0.106141	494164	0.00243544	20.161	TRUE	1.64227e-05
GCST90199624	rs138633790	A	G	0.0243022	-0.220573	0.0497508	9.26909e-06	8260	DEPRESSIO	0.00521111	-0.0651621	0.0470178	0.165776	494164	0.00230726	19.0974	TRUE	2.47248e-05
GCST90199624	rs1505993	T	C	0.0219714	-0.24093	0.0524855	4.42373e-06	8260	DEPRESSIO	0.0362546	0.0166361	0.0170693	0.329748	494164	0.00249472	20.6529	TRUE	9.62723e-06
GCST90199624	rs16909710	T	C	0.0418998	-0.19262	0.0384132	5.31941e-07	8260	DEPRESSIO	0.0198732	0.00201614	0.0234105	0.93137	494164	0.0029789	24.6732	TRUE	7.07896e-07
GCST90199624	rs2886306	T	C	0.645165	0.0716047	0.016209	9.98048e-06	8260	DEPRESSIO	0.634184	-0.00263004	0.00667504	0.693573	494164	0.00234753	19.4315	TRUE	1.50034e-05
GCST90199624	rs375709482	T	C	0.0190974	-0.255607	0.0555964	4.27499e-06	8260	DEPRESSIO	0.0123924	-0.0410816	0.0288723	0.154773	494164	0.0024478	20.2635	TRUE	1.21442e-05
GCST90199624	rs3779084	G	A	0.212634	0.0853795	0.0186386	4.63251e-06	8260	DEPRESSIO	0.293759	-0.0161677	0.00702578	0.0213806	494164	0.00244088	20.2061	TRUE	2.17826e-05
GCST90199624	rs56266656	G	A	0.0243576	0.222284	0.0498262	8.15059e-06	8260	DEPRESSIO	0.00422411	-0.106485	0.0514128	0.0383416	494164	0.0023484	19.4387	TRUE	3.22715e-05
GCST90199624	rs6443435	C	T	0.555966	0.0729509	0.0155727	2.80605e-06	8260	DEPRESSIO	0.658527	0.0107135	0.00677776	0.113951	494164	0.00262758	21.7557	TRUE	8.95798e-06
GCST90199624	rs7073480	C	T	0.886196	0.121973	0.0241952	4.62648e-07	8260	DEPRESSIO	0.900514	-0.0193177	0.0106721	0.0702781	494164	0.00300085	24.8556	TRUE	1.89139e-06
GCST90199624	rs72770519	A	G	0.162015	-0.0980699	0.0209321	2.79769e-06	8260	DEPRESSIO	0.137577	0.00836602	0.00925984	0.366275	494164	0.00261152	21.6224	TRUE	5.9453e-06
GCST90199624	rs72782456	G	A	0.0718974	-0.132885	0.0298174	8.32618e-06	8260	DEPRESSIO	0.068089	-0.0217136	0.0127015	0.0873514	494164	0.00235663	19.507	TRUE	2.685e-05
GCST90199624	rs76464474	T	G	0.00903651	0.398426	0.0814489	9.99571e-07	8260	DEPRESSIO	0.0254291	-0.00679546	0.0205785	0.741233	494164	0.00284304	23.5448	TRUE	1.53673e-06
GCST90199625	rs1020048	C	A	0.809931	-0.102991	0.0198761	2.19934e-07	8243	DEPRESSIO	0.833271	-0.0249891	0.00853447	0.0034113	494164	0.00326579	27.0015	TRUE	1.9273e-06
GCST90199625	rs1116046	T	A	0.0777355	-0.132929	0.0291497	5.11035e-06	8243	DEPRESSIO	0.0640153	-0.00242989	0.0132431	0.854418	494164	0.00253364	20.9327	TRUE	6.89207e-06
GCST90199625	rs112196227	T	A	0.0757631	0.131339	0.0291534	6.63451e-06	8243	DEPRESSIO	0.0789015	-0.0026254	0.0119	0.825387	494164	0.00241579	19.9567	TRUE	9.09481e-06
GCST90199625	rs112256623	A	G	0.0237401	-0.222873	0.0498876	7.91375e-06	8243	DEPRESSIO	0.0236781	-0.0166999	0.0208351	0.422826	494164	0.00230246	19.0184	TRUE	1.51834e-05
GCST90199625	rs113966925	T	C	0.0264921	0.214979	0.0483488	8.73154e-06	8243	DEPRESSIO	0.0139994	0.0295128	0.0273955	0.281353	494164	0.00238384	19.6922	TRUE	1.95639e-05
GCST90199625	rs114314137	G	A	0.0085003	-0.37398	0.0844596	9.51482e-06	8243	DEPRESSIO	0.0130405	-0.00363129	0.0282965	0.897888	494164	0.00235751	19.4742	TRUE	1.22543e-05
GCST90199625	rs114588795	G	C	0.00783813	0.384825	0.0865739	8.78741e-06	8243	DEPRESSIO	0.0171726	-0.00172024	0.0245161	0.94406	494164	0.00230331	19.0254	TRUE	1.0954e-05
GCST90199625	rs12216870	T	C	0.0196162	-0.256812	0.0555271	3.74623e-06	8243	DEPRESSIO	0.0120315	0.0668515	0.0300581	0.0261433	494164	0.00253671	20.9582	TRUE	1.70945e-05
GCST90199625	rs12323117	C	T	0.11287	-0.107817	0.0242782	8.95865e-06	8243	DEPRESSIO	0.173687	-0.00147191	0.00841805	0.861197	494164	0.00232793	19.2293	TRUE	1.18726e-05
GCST90199625	rs142260529	T	C	0.0147077	0.289855	0.0644979	6.9889e-06	8243	DEPRESSIO	0.0126313	0.0456174	0.0295001	0.12202	494164	0.00243501	20.1159	TRUE	2.07289e-05
GCST90199625	rs146859626	C	T	0.0110218	-0.333664	0.0740513	6.61053e-06	8243	DEPRESSIO	0.0180808	0.0195735	0.0242173	0.418951	494164	0.0024271	20.0504	TRUE	1.28213e-05
GCST90199625	rs146902454	C	T	0.0354437	-0.222442	0.0421167	1.2809e-07	8243	DEPRESSIO	0.0769098	0.00348945	0.0120061	0.771326	494164	0.00338322	27.9758	TRUE	2.01897e-07
GCST90199625	rs162588	A	G	0.212029	0.0843917	0.0189141	8.12626e-06	8243	DEPRESSIO	0.158488	-0.0132451	0.00879701	0.132161	494164	0.00237977	19.6585	TRUE	2.33454e-05
GCST90199625	rs3138108	T	C	0.230257	0.0870865	0.0182194	1.75401e-06	8243	DEPRESSIO	0.216299	0.00687435	0.00784006	0.380582	494164	0.00268838	22.2146	TRUE	3.73245e-06
GCST90199625	rs390784	T	G	0.464723	0.076227	0.0154744	8.39336e-07	8243	DEPRESSIO	0.488989	-0.00903089	0.00639754	0.158061	494164	0.00289082	23.8923	TRUE	2.57662e-06
GCST90199625	rs4862595	T	C	0.6944	0.0750216	0.0167234	7.25667e-06	8243	DEPRESSIO	0.703247	0.00508781	0.00700075	0.467378	494164	0.00238872	19.7326	TRUE	1.33716e-05
GCST90199625	rs57419073	A	G	0.0856622	-0.125118	0.0275801	5.71868e-06	8243	DEPRESSIO	0.0840772	-0.000579043	0.0114868	0.959796	494164	0.00245225	20.2587	TRUE	7.10307e-06
GCST90199625	rs66676945	T	C	0.18189	0.0997286	0.0200715	6.74151e-07	8243	DEPRESSIO	0.157934	0.000648747	0.00877191	0.941044	494164	0.00295999	24.4657	TRUE	8.85448e-07
GCST90199625	rs6706818	G	A	0.297934	0.076177	0.0168437	6.10924e-06	8243	DEPRESSIO	0.358401	-0.00513135	0.00666359	0.441266	494164	0.00242759	20.0545	TRUE	1.16202e-05
GCST90199625	rs74981086	A	G	0.0321797	-0.207867	0.044132	2.47574e-06	8243	DEPRESSIO	0.0363171	0.00852199	0.0170926	0.618076	494164	0.0026914	22.2397	TRUE	4.12256e-06
GCST90199625	rs76954145	T	C	0.0434198	-0.192677	0.0380845	4.2103e-07	8243	DEPRESSIO	0.0272462	0.00782318	0.0196474	0.690497	494164	0.00308389	25.493	TRUE	6.91821e-07
GCST90199625	rs7708674	T	C	0.0742635	-0.13605	0.0295137	4.032e-06	8243	DEPRESSIO	0.0834412	-0.00887306	0.011636	0.44573	494164	0.00254501	21.027	TRUE	7.75396e-06
GCST90199625	rs78631663	C	T	0.0180649	0.256598	0.0575554	8.26193e-06	8243	DEPRESSIO	0.0327461	-0.00398842	0.0179358	0.824024	494164	0.0023359	19.2953	TRUE	1.12807e-05
GCST90199625	rs78762284	A	G	0.14571	0.1179	0.0220764	9.26651e-08	8243	DEPRESSIO	0.108031	0.0116221	0.0105087	0.268747	494164	0.00346061	28.6179	TRUE	2.58328e-07
GCST90199625	rs7990044	G	A	0.510057	0.0695317	0.0154663	6.93449e-06	8243	DEPRESSIO	0.545471	0.00680176	0.00641389	0.28893	494164	0.00241635	19.9614	TRUE	1.55487e-05
GCST90199626	rs10518870	G	A	0.559125	0.0728152	0.0159215	4.79876e-06	7965	DEPRESSIO	0.61451	0.00670656	0.00656753	0.307175	494164	0.00261396	20.8695	TRUE	1.05236e-05
GCST90199626	rs10901595	T	C	0.205555	-0.0850013	0.0190317	7.95847e-06	7965	DEPRESSIO	0.151274	0.00381401	0.00892781	0.669229	494164	0.00235979	18.8354	TRUE	1.21528e-05
GCST90199626	rs115107012	A	G	0.00953162	0.355674	0.0792725	7.23249e-06	7965	DEPRESSIO	0.0146895	0.0197159	0.0269045	0.463674	494164	0.00238859	19.0659	TRUE	1.3211e-05
GCST90199626	rs117446717	G	A	0.0107723	0.337234	0.0755884	8.14081e-06	7965	DEPRESSIO	0.00833297	0.0571767	0.0354399	0.10667	494164	0.0024238	19.3476	TRUE	2.43586e-05
GCST90199626	rs117776343	C	A	0.0229805	-0.254301	0.0519299	9.73115e-07	7965	DEPRESSIO	0.00993633	0.00292285	0.0325874	0.928531	494164	0.00290395	23.1915	TRUE	1.27257e-06
GCST90199626	rs13038820	A	G	0.152841	-0.108314	0.0216513	5.65531e-07	7965	DEPRESSIO	0.174403	-0.0107057	0.00846117	0.205773	494164	0.00303811	24.2662	TRUE	1.58191e-06
GCST90199626	rs1339135	G	A	0.142632	-0.102275	0.0221736	3.97938e-06	7965	DEPRESSIO	0.133566	0.00246541	0.00938814	0.792852	494164	0.00255831	20.4241	TRUE	5.6158e-06
GCST90199626	rs142739097	G	A	0.0170605	-0.281069	0.0600788	2.8921e-06	7965	DEPRESSIO	0.0367355	-0.00380221	0.0171158	0.8242	494164	0.00264956	21.1545	TRUE	4.01293e-06
GCST90199626	rs148768795	A	G	0.0102144	-0.343757	0.0773679	8.86512e-06	7965	DEPRESSIO	0.00451976	-0.0651804	0.0494933	0.187854	494164	0.00238939	19.0723	TRUE	2.2367e-05
GCST90199626	rs150456440	A	G	0.0283656	-0.207866	0.0469472	9.52642e-06	7965	DEPRESSIO	0.0285065	0.0201869	0.0195759	0.302442	494164	0.00238173	19.011	TRUE	2.03987e-05
GCST90199626	rs189750460	C	T	0.0313286	0.201137	0.044222	5.40694e-06	7965	DEPRESSIO	0.0281771	-0.0148415	0.0194439	0.445284	494164	0.00245545	19.6009	TRUE	1.01576e-05
GCST90199626	rs2762353	G	A	0.556451	0.108263	0.0156013	3.93898e-12	7965	DEPRESSIO	0.627193	-0.00439502	0.00662033	0.506775	494164	0.00578574	46.3399	TRUE	1.09694e-11
GCST90199626	rs354710	T	C	0.587063	0.0973775	0.0160404	1.27297e-09	7965	DEPRESSIO	0.619382	0.000210512	0.00658583	0.9745	494164	0.00459744	36.7785	TRUE	1.81669e-09
GCST90199626	rs41294573	T	C	0.0615182	0.148756	0.0320487	3.45762e-06	7965	DEPRESSIO	0.0255341	0.00120857	0.0203489	0.95264	494164	0.0025551	20.3984	TRUE	4.33222e-06
GCST90199626	rs4148325	T	C	0.326316	0.160369	0.0164451	1.81218e-22	7965	DEPRESSIO	0.392562	0.00334461	0.0065342	0.608747	494164	0.0113075	91.0712	TRUE	8.81349e-22
GCST90199626	rs4654393	A	G	0.43716	-0.0716015	0.0157954	5.8138e-06	7965	DEPRESSIO	0.480789	0.0134502	0.00639319	0.0353932	494164	0.0025229	20.1406	TRUE	2.33855e-05
GCST90199626	rs4952404	T	C	0.209216	0.0900816	0.0193387	3.1916e-06	7965	DEPRESSIO	0.273649	0.000753532	0.0072061	0.916718	494164	0.00268507	21.4387	TRUE	4.1154e-06
GCST90199626	rs55953511	A	G	0.0251338	0.260906	0.0506967	2.65512e-07	7965	DEPRESSIO	0.0138244	0.0684367	0.0284115	0.0160063	494164	0.00333581	26.652	TRUE	1.59476e-06
GCST90199626	rs610480	G	A	0.764105	0.0847289	0.0185433	4.89465e-06	7965	DEPRESSIO	0.778502	0.00178451	0.00768396	0.816353	494164	0.002588	20.6617	TRUE	6.75176e-06
GCST90199626	rs62344716	A	G	0.065916	-0.150456	0.0311209	1.33435e-06	7965	DEPRESSIO	0.0528305	0.022528	0.0142904	0.114925	494164	0.00278757	22.2595	TRUE	4.32901e-06
GCST90199626	rs74323113	T	G	0.0231871	0.240073	0.0515337	3.18436e-06	7965	DEPRESSIO	0.0275359	-0.0213406	0.0195262	0.274428	494164	0.00261081	20.8443	TRUE	7.41306e-06
GCST90199626	rs75152214	A	G	0.0494948	-0.1598	0.0360557	9.33471e-06	7965	DEPRESSIO	0.0464702	-0.0252346	0.015226	0.0974518	494164	0.00240269	19.1787	TRUE	2.83946e-05
GCST90199626	rs76961499	T	C	0.0443616	-0.174429	0.0379757	4.36543e-06	7965	DEPRESSIO	0.0616235	0.00617634	0.0133504	0.643627	494164	0.00257969	20.5952	TRUE	6.92241e-06
GCST90199626	rs80253618	A	G	0.114498	0.145764	0.0245961	3.09841e-09	7965	DEPRESSIO	0.0791203	0.000191724	0.0119468	0.987196	494164	0.00430842	34.4564	TRUE	4.29456e-09
GCST90199626	rs8058114	A	G	0.167555	0.0980895	0.0207577	2.29605e-06	7965	DEPRESSIO	0.135195	0.00160303	0.00929928	0.863137	494164	0.00268403	21.4305	TRUE	3.10654e-06
GCST90199627	rs10168931	A	G	0.237802	0.203073	0.02127	1.32992e-21	5606	DEPRESSIO	0.178125	-0.000405392	0.00833217	0.961195	494164	0.0149492	85.0466	TRUE	3.01607e-21
GCST90199627	rs117299913	C	T	0.0263158	0.27471	0.0585098	2.66467e-06	5606	DEPRESSIO	0.0368732	-0.00137015	0.017236	0.93664	494164	0.00386735	21.7568	TRUE	3.21117e-06
GCST90199627	rs117790062	T	C	0.0408473	0.207108	0.0466507	9.01451e-06	5606	DEPRESSIO	0.0427176	0.0150381	0.015884	0.343769	494164	0.00336105	18.8988	TRUE	1.62247e-05
GCST90199627	rs13184558	C	T	0.038115	0.215007	0.0481609	8.03104e-06	5606	DEPRESSIO	0.0474637	-0.00768616	0.0149987	0.608332	494164	0.00338965	19.0602	TRUE	1.17612e-05
GCST90199627	rs13296886	G	C	0.0835143	-0.158395	0.0335323	2.31636e-06	5606	DEPRESSIO	0.0890827	0.0242918	0.0112292	0.0305204	494164	0.0038406	21.6057	TRUE	8.02497e-06
GCST90199627	rs145450037	C	A	0.0109299	-0.417245	0.0891187	2.84233e-06	5606	DEPRESSIO	0.0131655	0.0325892	0.0281356	0.246746	494164	0.00376405	21.1734	TRUE	5.9125e-06
GCST90199627	rs149122905	G	A	0.010359	0.414825	0.0905551	4.62956e-06	5606	DEPRESSIO	0.00212433	0.165606	0.0702903	0.0184714	494164	0.00352822	19.8421	TRUE	1.68917e-05
GCST90199627	rs17360657	C	T	0.0336427	0.238255	0.0504986	2.38105e-06	5606	DEPRESSIO	0.0287792	0.00122895	0.0192557	0.949112	494164	0.00369099	20.7609	TRUE	2.85127e-06
GCST90199627	rs182387902	T	C	0.0100683	-0.469348	0.0920617	3.42909e-07	5606	DEPRESSIO	0.0266579	-0.013369	0.0202287	0.50868	494164	0.00439118	24.7167	TRUE	5.87778e-07
GCST90199627	rs4430142	C	G	0.987774	-0.395874	0.0878042	6.52549e-06	5606	DEPRESSIO	0.99776	0.0235256	0.0763272	0.757914	494164	0.00378517	21.2927	TRUE	8.68699e-06
GCST90199627	rs4960616	C	T	0.06269	-0.187249	0.037458	5.76543e-07	5606	DEPRESSIO	0.0724533	0.0297797	0.0122711	0.0152321	494164	0.00412051	23.1869	TRUE	2.48063e-06
GCST90199627	rs62053878	T	C	0.0191106	-0.307882	0.0672143	4.63646e-06	5606	DEPRESSIO	0.0370023	0.0017157	0.0168529	0.918912	494164	0.0035538	19.9865	TRUE	5.60332e-06
GCST90199627	rs6507370	C	T	0.373838	0.0923915	0.0189886	1.14088e-06	5606	DEPRESSIO	0.393196	0.0055784	0.00652905	0.392885	494164	0.00399636	22.4854	TRUE	2.09559e-06
GCST90199627	rs6846979	G	A	0.216337	0.101172	0.0223797	6.1633e-06	5606	DEPRESSIO	0.250064	-0.0130823	0.00740874	0.0774301	494164	0.00347065	19.5173	TRUE	1.66839e-05
GCST90199627	rs758072	T	G	0.0731357	0.171213	0.0359573	1.92102e-06	5606	DEPRESSIO	0.0454846	0.0308074	0.0154535	0.0461998	494164	0.00397419	22.3602	TRUE	6.18091e-06
GCST90199627	rs76075534	T	C	0.0424259	-0.205346	0.0457631	7.21786e-06	5606	DEPRESSIO	0.0398815	0.00405101	0.0164356	0.805312	494164	0.00342615	19.2661	TRUE	9.30324e-06
GCST90199627	rs77300395	T	C	0.0258012	0.268952	0.0583612	4.05768e-06	5606	DEPRESSIO	0.0570262	-0.00617264	0.0138386	0.655565	494164	0.00363636	20.4525	TRUE	5.84357e-06
GCST90199627	rs77556524	G	C	0.016622	-0.335972	0.0714166	2.54621e-06	5606	DEPRESSIO	0.0164076	0.027896	0.0252812	0.269842	494164	0.00369012	20.756	TRUE	5.17351e-06
GCST90199627	rs80205778	A	G	0.00948461	0.467453	0.0945412	7.63638e-07	5606	DEPRESSIO	0.00987875	0.0245821	0.0326278	0.451203	494164	0.00410569	23.1032	TRUE	1.34584e-06
GCST90199627	rs8084246	A	G	0.281514	0.101796	0.02024	4.91927e-07	5606	DEPRESSIO	0.196972	0.00956421	0.00803578	0.233967	494164	0.00419189	23.5902	TRUE	1.11063e-06
GCST90199627	rs9981625	C	G	0.372672	-0.0899526	0.0201886	8.36509e-06	5606	DEPRESSIO	0.307465	-0.00516439	0.00696218	0.458222	494164	0.00378337	21.2825	TRUE	1.36749e-05
GCST90199628	rs10014780	G	A	0.159583	-0.0956574	0.0209224	4.83094e-06	8289	DEPRESSIO	0.15446	-0.0102682	0.00885485	0.246208	494164	0.00245442	20.3898	TRUE	1.17024e-05
GCST90199628	rs10181994	T	A	0.691427	0.0821837	0.0169317	1.21096e-06	8289	DEPRESSIO	0.72811	0.00439988	0.00718282	0.540169	494164	0.00288208	23.9528	TRUE	2.21864e-06
GCST90199628	rs10966648	T	C	0.745054	-0.0937684	0.0178574	1.51321e-07	8289	DEPRESSIO	0.801512	0.0143807	0.00805899	0.074355	494164	0.00334025	27.7734	TRUE	6.5205e-07
GCST90199628	rs114734560	T	C	0.0102702	-0.35764	0.076823	3.23383e-06	8289	DEPRESSIO	0.0238332	0.0598054	0.0208467	0.00412012	494164	0.00260027	21.6046	TRUE	2.1749e-05
GCST90199628	rs117090299	C	T	0.0137094	-0.295449	0.0654447	6.34695e-06	8289	DEPRESSIO	0.00742245	0.0473756	0.0376331	0.208073	494164	0.00236058	19.6084	TRUE	1.60809e-05
GCST90199628	rs117771460	A	G	0.0170496	0.264482	0.0597176	9.47246e-06	8289	DEPRESSIO	0.0140489	0.0124502	0.0272937	0.648279	494164	0.0023446	19.4753	TRUE	1.48007e-05
GCST90199628	rs11872731	A	G	0.0719668	0.135492	0.0304621	8.67197e-06	8289	DEPRESSIO	0.0646878	-0.0324836	0.0130522	0.0128198	494164	0.00245218	20.3712	TRUE	4.32415e-05
GCST90199628	rs12138831	T	G	0.0257563	-0.223214	0.0486608	4.4935e-06	8289	DEPRESSIO	0.0100228	0.000393748	0.0326395	0.990375	494164	0.00250048	20.7734	TRUE	5.48273e-06
GCST90199628	rs12553086	G	T	0.0669778	0.14967	0.0307172	1.1018e-06	8289	DEPRESSIO	0.0978034	-0.00624689	0.0107389	0.560765	494164	0.00279977	23.2668	TRUE	1.98571e-06
GCST90199628	rs13234372	A	G	0.309524	-0.0821865	0.0166991	8.58358e-07	8289	DEPRESSIO	0.280097	0.00627237	0.00714205	0.379818	494164	0.00288718	23.9953	TRUE	1.88468e-06
GCST90199628	rs138750865	T	C	0.0259304	0.229043	0.0483745	2.19298e-06	8289	DEPRESSIO	0.0197305	-0.0043004	0.023171	0.852763	494164	0.00265011	22.0198	TRUE	3.0215e-06
GCST90199628	rs146846950	A	G	0.00404492	-0.535769	0.120898	9.35434e-06	8289	DEPRESSIO	0.0263453	0.00563904	0.0197648	0.775409	494164	0.00231278	19.2105	TRUE	1.32311e-05
GCST90199628	rs149807477	T	C	0.0171107	-0.26129	0.0590671	9.70658e-06	8289	DEPRESSIO	0.00225569	0.151886	0.072382	0.0358699	494164	0.0022964	19.0741	TRUE	3.86299e-05
GCST90199628	rs17670800	A	G	0.205669	0.0880673	0.0190393	3.73616e-06	8289	DEPRESSIO	0.122816	0.0121784	0.00983305	0.215523	494164	0.00253413	21.0537	TRUE	9.60153e-06
GCST90199628	rs185076690	T	C	0.0259039	0.211694	0.0478147	9.53817e-06	8289	DEPRESSIO	0.00649149	0.0164507	0.040582	0.685206	494164	0.00226159	18.7843	TRUE	1.44655e-05
GCST90199628	rs1857803	C	T	0.265217	-0.0823134	0.017447	2.38263e-06	8289	DEPRESSIO	0.211487	0.0177504	0.00783931	0.023557	494164	0.00264078	21.9421	TRUE	1.15614e-05
GCST90199628	rs2518573	G	T	0.738791	0.0801615	0.017558	4.98237e-06	8289	DEPRESSIO	0.817255	-0.0108293	0.00832071	0.19309	494164	0.00248011	20.6038	TRUE	1.31005e-05
GCST90199628	rs2797978	C	T	0.0929542	0.120013	0.0263768	5.36565e-06	8289	DEPRESSIO	0.0868375	0.00731686	0.0113331	0.518525	494164	0.00242876	20.1761	TRUE	9.54579e-06
GCST90199628	rs4142196	A	C	0.739059	-0.0772398	0.0173893	8.92094e-06	8289	DEPRESSIO	0.728615	-0.00505781	0.00719419	0.48203	494164	0.00230109	19.1131	TRUE	1.61253e-05
GCST90199628	rs72879030	C	G	0.106939	-0.116576	0.0252142	3.77474e-06	8289	DEPRESSIO	0.124238	0.0142259	0.00971099	0.14294	494164	0.00259577	21.5671	TRUE	1.10887e-05
GCST90199628	rs72997812	A	G	0.174747	0.0913382	0.0202172	6.24738e-06	8289	DEPRESSIO	0.164112	-0.00970141	0.00865355	0.262249	494164	0.0024062	19.9883	TRUE	1.46183e-05
GCST90199628	rs73035811	A	G	0.0916234	0.121144	0.0268809	6.58475e-06	8289	DEPRESSIO	0.0205838	-0.000637269	0.0228486	0.977749	494164	0.0024429	20.2939	TRUE	8.05547e-06
GCST90199628	rs7516441	A	G	0.117381	0.109101	0.0246539	9.63078e-06	8289	DEPRESSIO	0.0706805	-0.0108192	0.0125273	0.387781	494164	0.00246637	20.4894	TRUE	1.90484e-05
GCST90199628	rs75256283	A	T	0.0592049	0.156459	0.0328215	1.87007e-06	8289	DEPRESSIO	0.0445641	0.0248893	0.0158102	0.115429	494164	0.00272699	22.6604	TRUE	6.10008e-06
GCST90199628	rs752834	A	G	0.194184	0.0925549	0.0194528	1.95589e-06	8289	DEPRESSIO	0.163639	0.0231962	0.00862838	0.00718042	494164	0.00268088	22.2762	TRUE	1.23757e-05
GCST90199628	rs75782963	A	G	0.0271103	0.209933	0.0472735	8.96138e-06	8289	DEPRESSIO	0.0119085	0.0336407	0.0297731	0.258516	494164	0.00232482	19.3107	TRUE	2.07246e-05
GCST90199628	rs7746774	G	A	0.144171	-0.10469	0.021704	1.41037e-06	8289	DEPRESSIO	0.101005	-0.0156029	0.0106499	0.1429	494164	0.00270461	22.4739	TRUE	4.37066e-06
GCST90199628	rs9910668	C	A	0.675224	0.0739981	0.0163504	6.01742e-06	8289	DEPRESSIO	0.668202	0.000543635	0.0068109	0.936382	494164	0.00240161	19.9501	TRUE	7.60807e-06
GCST90199629	rs10816075	T	C	0.164771	0.0973711	0.0205632	2.18817e-06	8212	DEPRESSIO	0.225287	-0.00767296	0.00766932	0.317081	494164	0.00260962	21.481	TRUE	4.96994e-06
GCST90199629	rs112211203	T	G	0.0220984	0.234246	0.0515822	5.59308e-06	8212	DEPRESSIO	0.0134507	0.0165917	0.0276175	0.547996	494164	0.00237154	19.5166	TRUE	9.64387e-06
GCST90199629	rs112779076	C	T	0.0536218	0.15285	0.0344046	8.88357e-06	8212	DEPRESSIO	0.084227	0.00824786	0.0114454	0.471138	494164	0.00237119	19.5138	TRUE	1.61695e-05
GCST90199629	rs116900994	T	C	0.0468293	0.163415	0.036324	6.83363e-06	8212	DEPRESSIO	0.0345998	0.00228975	0.0177834	0.897549	494164	0.00238398	19.6192	TRUE	8.85704e-06
GCST90199629	rs117568432	T	G	0.0959356	0.114159	0.0257192	9.05148e-06	8212	DEPRESSIO	0.0549308	-0.0160793	0.0139577	0.24932	494164	0.00226063	18.6018	TRUE	2.10957e-05
GCST90199629	rs117605274	G	A	0.0127869	0.325951	0.0691481	2.43119e-06	8212	DEPRESSIO	0.0465949	-0.0186103	0.0154945	0.229716	494164	0.00268232	22.0811	TRUE	6.20702e-06
GCST90199629	rs11773889	T	C	0.221719	-0.0874834	0.0185441	2.38644e-06	8212	DEPRESSIO	0.140827	0.00204692	0.00928257	0.825472	494164	0.00264132	21.7426	TRUE	3.34682e-06
GCST90199629	rs117793976	C	G	0.0095729	-0.352368	0.0785058	7.17504e-06	8212	DEPRESSIO	0.00741432	-0.0159032	0.0384931	0.679501	494164	0.00235445	19.3756	TRUE	1.09905e-05
GCST90199629	rs11783515	G	A	0.676129	-0.0742076	0.0165155	7.01584e-06	8212	DEPRESSIO	0.621414	0.00810195	0.00658715	0.218711	494164	0.00241173	19.8482	TRUE	1.73105e-05
GCST90199629	rs12800817	A	G	0.0394753	0.192118	0.0392089	9.59083e-07	8212	DEPRESSIO	0.0160831	-0.00233459	0.0256207	0.927396	494164	0.00279898	23.0441	TRUE	1.26389e-06
GCST90199629	rs141866706	C	T	0.0108575	-0.348062	0.0740522	2.59877e-06	8212	DEPRESSIO	0.0146751	0.0306496	0.0270633	0.257418	494164	0.00260215	21.4194	TRUE	6.34593e-06
GCST90199629	rs143156137	T	C	0.0166342	0.270431	0.059272	5.05379e-06	8212	DEPRESSIO	0.00811493	0.0147162	0.0359445	0.682235	494164	0.00239254	19.6899	TRUE	7.8004e-06
GCST90199629	rs149395329	C	T	0.035363	0.186141	0.0419148	8.95637e-06	8212	DEPRESSIO	0.0289248	-0.0592787	0.0197509	0.00268813	494164	0.00236389	19.4535	TRUE	5.8491e-05
GCST90199629	rs16973477	G	A	0.151329	0.0952092	0.0213323	8.07672e-06	8212	DEPRESSIO	0.20594	0.00501334	0.00789105	0.52522	494164	0.00232836	19.1604	TRUE	1.40383e-05
GCST90199629	rs192566258	A	T	0.0104651	-0.339794	0.0755404	6.85374e-06	8212	DEPRESSIO	0.00348682	0.122793	0.0554558	0.0268114	494164	0.00239131	19.6797	TRUE	2.96518e-05
GCST90199629	rs2015026	C	T	0.372436	-0.0725261	0.0160143	5.93109e-06	8212	DEPRESSIO	0.388033	-0.00227618	0.00657007	0.729008	494164	0.00245883	20.2367	TRUE	8.77891e-06
GCST90199629	rs28631199	A	G	0.24412	0.0807118	0.0179643	7.02641e-06	8212	DEPRESSIO	0.267104	0.0104888	0.00723168	0.146948	494164	0.00240414	19.7856	TRUE	1.96756e-05
GCST90199629	rs3738976	T	C	0.151338	-0.0972846	0.0213799	5.35738e-06	8212	DEPRESSIO	0.175762	0.0109598	0.00838207	0.191031	494164	0.00243109	20.0079	TRUE	1.4014e-05
GCST90199629	rs4715365	T	C	0.0518449	0.16235	0.0350163	3.5449e-06	8212	DEPRESSIO	0.0591602	0.0045978	0.0138143	0.739265	494164	0.00259131	21.33	TRUE	5.27492e-06
GCST90199629	rs4980965	C	T	0.448602	0.0708155	0.0158191	7.58431e-06	8212	DEPRESSIO	0.431277	-0.000184571	0.0064707	0.977244	494164	0.00248092	20.419	TRUE	9.24423e-06
GCST90199629	rs557700	C	T	0.705143	0.0756793	0.016833	6.92818e-06	8212	DEPRESSIO	0.693572	0.00760492	0.00692134	0.271872	494164	0.00238162	19.5998	TRUE	1.58558e-05
GCST90199629	rs665474	T	A	0.281624	0.0744593	0.0168561	9.99158e-06	8212	DEPRESSIO	0.384426	0.00235795	0.00656203	0.719346	494164	0.00224331	18.459	TRUE	1.46973e-05
GCST90199629	rs6981994	C	T	0.0174872	0.271135	0.0585165	3.59568e-06	8212	DEPRESSIO	0.0305387	-0.0184305	0.0185322	0.319973	494164	0.00252615	20.7922	TRUE	7.9674e-06
GCST90199629	rs72803677	T	G	0.0142254	-0.301878	0.0649424	3.34525e-06	8212	DEPRESSIO	0.0352098	0.00377279	0.0173949	0.828293	494164	0.00255585	21.0373	TRUE	4.64453e-06
GCST90199629	rs74420163	T	C	0.0368812	0.18549	0.0409257	5.8326e-06	8212	DEPRESSIO	0.044431	0.0255639	0.0155701	0.100619	494164	0.00244431	20.1169	TRUE	1.84264e-05
GCST90199629	rs74814187	T	C	0.0546213	0.158928	0.0336247	2.28402e-06	8212	DEPRESSIO	0.0597236	0.026482	0.0135939	0.0514055	494164	0.00260855	21.4722	TRUE	9.15107e-06
GCST90199629	rs75158623	A	T	0.0607305	0.144058	0.0320058	6.76327e-06	8212	DEPRESSIO	0.0621727	-0.00622349	0.0131902	0.637049	494164	0.00236756	19.4838	TRUE	1.0743e-05
GCST90199629	rs75275697	A	G	0.0162096	0.269422	0.060459	8.3392e-06	8212	DEPRESSIO	0.00379186	0.0262951	0.0536063	0.623765	494164	0.00231511	19.0511	TRUE	1.33088e-05
GCST90199629	rs77692382	T	C	0.249324	0.124343	0.0177226	2.28252e-12	8212	DEPRESSIO	0.200703	-0.00215184	0.00798863	0.787651	494164	0.00578748	47.7918	TRUE	4.62222e-12
GCST90199629	rs8064391	G	A	0.984318	-0.291489	0.0626721	3.303e-06	8212	DEPRESSIO	0.993383	0.0573733	0.0399756	0.151228	494164	0.00262308	21.5921	TRUE	9.55112e-06
GCST90199629	rs9487777	C	G	0.0187874	-0.273645	0.0563802	1.21261e-06	8212	DEPRESSIO	0.0373498	0.00569773	0.0168705	0.735565	494164	0.0027608	22.7289	TRUE	1.8608e-06
GCST90199629	rs9510701	T	C	0.040562	0.173788	0.0386321	6.84247e-06	8212	DEPRESSIO	0.0304171	-0.0380515	0.0185073	0.0397796	494164	0.00235075	19.3451	TRUE	2.70821e-05
GCST90199630	rs1057157	C	T	0.356179	0.0763559	0.0171254	8.24826e-06	7059	DEPRESSIO	0.335068	0.0124478	0.00678375	0.0665151	494164	0.00267392	18.9205	TRUE	2.58743e-05
GCST90199630	rs112192402	A	G	0.0311454	0.227703	0.0474027	1.55855e-06	7059	DEPRESSIO	0.0209534	0.0230123	0.0226941	0.310573	494164	0.0031291	22.1514	TRUE	3.37763e-06
GCST90199630	rs117291585	T	C	0.0241775	0.241913	0.052514	4.09221e-06	7059	DEPRESSIO	0.0215817	0.0269836	0.022133	0.222784	494164	0.00276141	19.5412	TRUE	9.56271e-06
GCST90199630	rs145721291	T	C	0.00662204	0.453464	0.100866	6.93429e-06	7059	DEPRESSIO	0.00174772	0.0208246	0.0787112	0.791342	494164	0.00270534	19.1434	TRUE	9.41828e-06
GCST90199630	rs148515684	A	G	0.0138573	0.329495	0.0697969	2.34952e-06	7059	DEPRESSIO	0.0331353	0.0290352	0.0177181	0.101268	494164	0.00296719	21.0018	TRUE	7.11591e-06
GCST90199630	rs150248294	A	G	0.0102142	-0.377677	0.080216	2.49851e-06	7059	DEPRESSIO	0.0269157	0.0125715	0.019681	0.522979	494164	0.00288414	20.4123	TRUE	4.29796e-06
GCST90199630	rs1604572	G	C	0.317746	-0.0886552	0.0174741	3.90507e-07	7059	DEPRESSIO	0.2531	-0.014952	0.00734708	0.0418408	494164	0.00340773	24.1305	TRUE	1.64465e-06
GCST90199630	rs16943430	A	G	0.034759	-0.199229	0.0444659	7.44695e-06	7059	DEPRESSIO	0.0187792	-0.0253287	0.0238324	0.28788	494164	0.00266341	18.8459	TRUE	1.55803e-05
GCST90199630	rs180982609	C	T	0.0051231	-0.500304	0.112894	9.35214e-06	7059	DEPRESSIO	0.0369649	0.00700095	0.017204	0.684053	494164	0.00255153	18.0522	TRUE	1.36331e-05
GCST90199630	rs188124348	C	T	0.0125871	0.358611	0.0731176	9.36257e-07	7059	DEPRESSIO	0.0183339	0.0198791	0.0240009	0.40752	494164	0.0031967	22.6314	TRUE	1.85554e-06
GCST90199630	rs189587	A	G	0.432367	0.0806004	0.0164433	9.50008e-07	7059	DEPRESSIO	0.457829	-0.0128434	0.00642572	0.0456352	494164	0.00318878	22.5752	TRUE	3.71288e-06
GCST90199630	rs2632709	C	A	0.148365	0.104046	0.0228286	5.17192e-06	7059	DEPRESSIO	0.154933	-0.0135658	0.00880154	0.123244	494164	0.00273568	19.3587	TRUE	1.4242e-05
GCST90199630	rs3809205	C	T	0.0434628	0.182025	0.0399238	5.13238e-06	7059	DEPRESSIO	0.0182337	-0.00262388	0.0241296	0.913408	494164	0.00275494	19.4953	TRUE	6.43216e-06
GCST90199630	rs3856733	G	C	0.300579	-0.0881978	0.0180229	9.89884e-07	7059	DEPRESSIO	0.262817	-0.00202296	0.0072746	0.780948	494164	0.00327072	23.1572	TRUE	1.41414e-06
GCST90199630	rs59532339	T	A	0.0235728	0.461097	0.0539542	1.2734e-17	7059	DEPRESSIO	0.0164271	0.0571539	0.0251624	0.0231222	494164	0.00978736	69.7521	TRUE	2.38308e-16
GCST90199630	rs6566598	C	T	0.966004	-0.206029	0.0456208	6.2986e-06	7059	DEPRESSIO	0.977736	-0.0125668	0.0214969	0.558827	494164	0.002788	19.73	TRUE	1.02239e-05
GCST90199630	rs7196912	T	C	0.0315558	0.225688	0.0462149	1.04254e-06	7059	DEPRESSIO	0.0506171	-0.0265834	0.0145765	0.0681946	494164	0.00311315	22.0381	TRUE	3.66554e-06
GCST90199630	rs72825080	C	T	0.0592908	-0.15323	0.0342299	7.58803e-06	7059	DEPRESSIO	0.106272	0.00577845	0.010387	0.577995	494164	0.00261915	18.5319	TRUE	1.20627e-05
GCST90199630	rs73057725	A	G	0.0350404	0.222167	0.0444899	5.92485e-07	7059	DEPRESSIO	0.0294656	-0.000114646	0.019065	0.995202	494164	0.00333785	23.6341	TRUE	7.25553e-07
GCST90199630	rs7526830	C	T	0.113773	0.11933	0.0256291	3.22345e-06	7059	DEPRESSIO	0.129474	-0.00272489	0.00954492	0.775275	494164	0.00287153	20.3227	TRUE	4.5056e-06
GCST90199630	rs76151544	G	A	0.0227109	-0.249151	0.0549946	5.88542e-06	7059	DEPRESSIO	0.016524	0.0145638	0.0254999	0.567909	494164	0.00275558	19.4998	TRUE	9.50229e-06
GCST90199630	rs76318294	G	T	0.084973	-0.131138	0.029682	9.95725e-06	7059	DEPRESSIO	0.0892844	-0.00305263	0.0113145	0.787316	494164	0.00267425	18.9228	TRUE	1.34564e-05
GCST90199630	rs76379382	T	C	0.054898	-0.160195	0.0358753	7.99391e-06	7059	DEPRESSIO	0.0765667	-0.0152851	0.0120583	0.204938	494164	0.00266295	18.8426	TRUE	1.86066e-05
GCST90199630	rs76447789	G	A	0.00680658	-0.443571	0.0992982	7.93008e-06	7059	DEPRESSIO	0.00622185	0.0405255	0.0409402	0.322237	494164	0.00266023	18.8233	TRUE	1.5913e-05
GCST90199630	rs78580580	C	A	0.017728	-0.294915	0.0614523	1.59391e-06	7059	DEPRESSIO	0.00531071	-0.00100352	0.0453545	0.982347	494164	0.00302911	21.4414	TRUE	1.93941e-06
GCST90199630	rs8001043	C	T	0.693867	-0.0811984	0.0177149	4.57013e-06	7059	DEPRESSIO	0.566741	0.00286344	0.00645004	0.657086	494164	0.00280099	19.8221	TRUE	6.92461e-06
GCST90199631	rs116943713	G	A	0.0274457	0.209966	0.0460722	5.18093e-06	8257	DEPRESSIO	0.0260582	0.0247216	0.020309	0.2235	494164	0.00235351	19.4741	TRUE	1.29147e-05
GCST90199631	rs11791075	T	A	0.752536	-0.0841116	0.0179331	2.72804e-06	8257	DEPRESSIO	0.829353	-0.00816491	0.00854121	0.339101	494164	0.002635	21.8094	TRUE	5.99007e-06
GCST90199631	rs12716450	T	C	0.0128564	0.295968	0.065473	6.17051e-06	8257	DEPRESSIO	0.0175948	0.0293437	0.0244515	0.230109	494164	0.00222341	18.3951	TRUE	1.50993e-05
GCST90199631	rs142174598	C	G	0.00644455	-0.420915	0.0935419	6.80344e-06	8257	DEPRESSIO	0.00274222	0.00715961	0.0632416	0.909864	494164	0.00226884	18.7718	TRUE	8.74719e-06
GCST90199631	rs142461926	G	A	0.026332	-0.220081	0.0468793	2.67075e-06	8257	DEPRESSIO	0.00824068	-0.0183768	0.03611	0.610814	494164	0.00248365	20.5536	TRUE	4.46812e-06
GCST90199631	rs145992024	T	C	0.0102986	-0.347476	0.0734813	2.2589e-06	8257	DEPRESSIO	0.00213272	-0.0557859	0.0738004	0.449708	494164	0.00246129	20.368	TRUE	4.42233e-06
GCST90199631	rs183718435	A	C	0.0067402	-0.411296	0.091854	7.54471e-06	8257	DEPRESSIO	0.00150554	0.0323523	0.0867658	0.709246	494164	0.00226503	18.7403	TRUE	1.1287e-05
GCST90199631	rs34372879	C	T	0.148723	-0.0947061	0.0213272	8.96987e-06	8257	DEPRESSIO	0.134951	-0.0073187	0.00939644	0.436051	494164	0.00227109	18.7905	TRUE	1.69151e-05
GCST90199631	rs56107485	C	A	0.0606153	-0.154962	0.0310005	5.77179e-07	8257	DEPRESSIO	0.0316286	0.000218423	0.0182653	0.990459	494164	0.00273468	22.6367	TRUE	7.30283e-07
GCST90199631	rs58693102	A	G	0.0331267	-0.187799	0.0414491	5.87507e-06	8257	DEPRESSIO	0.0395516	0.0304934	0.016619	0.0665273	494164	0.00225925	18.6923	TRUE	2.07978e-05
GCST90199631	rs58729469	T	C	0.159259	0.101193	0.0201862	5.35894e-07	8257	DEPRESSIO	0.156791	0.00276814	0.00883276	0.753982	494164	0.00274219	22.699	TRUE	8.28034e-07
GCST90199631	rs6055350	C	G	0.962906	-0.215685	0.0396894	5.50013e-08	8257	DEPRESSIO	0.98808	-0.013374	0.0295984	0.651378	494164	0.00332321	27.5245	TRUE	9.92736e-08
GCST90199631	rs62524533	A	G	0.101178	-0.110404	0.0244676	6.41459e-06	8257	DEPRESSIO	0.0729601	0.00376303	0.0123805	0.761167	494164	0.00221697	18.3417	TRUE	9.25146e-06
GCST90199631	rs6754181	C	T	0.840543	0.0910083	0.0204779	8.82143e-06	8257	DEPRESSIO	0.774191	0.0235996	0.00766029	0.00206467	494164	0.00222022	18.3687	TRUE	6.05476e-05
GCST90199631	rs7660693	C	T	0.497027	0.0791272	0.0148481	9.86958e-08	8257	DEPRESSIO	0.457545	-0.00424585	0.00650409	0.513886	494164	0.00313045	25.923	TRUE	2.01293e-07
GCST90199631	rs77291466	C	T	0.0806922	-0.12259	0.0272328	6.74582e-06	8257	DEPRESSIO	0.052564	0.0363213	0.0142455	0.0107825	494164	0.00222963	18.4467	TRUE	3.54135e-05
GCST90199631	rs77876488	T	C	0.0472576	-0.177185	0.0350913	4.43549e-07	8257	DEPRESSIO	0.0615134	0.00283813	0.0132546	0.83045	494164	0.00282703	23.4033	TRUE	6.44817e-07
GCST90199632	rs10004542	G	A	0.340258	0.0814848	0.0176888	4.09376e-06	7099	DEPRESSIO	0.307719	-0.003648	0.00693122	0.598671	494164	0.00298103	21.2196	TRUE	6.52464e-06
GCST90199632	rs10247649	G	A	0.344838	-0.0826258	0.0178465	3.65988e-06	7099	DEPRESSIO	0.310806	-0.00140435	0.00691449	0.839055	494164	0.00308479	21.9605	TRUE	4.87452e-06
GCST90199632	rs10945808	T	C	0.0976838	-0.130904	0.0285309	4.47212e-06	7099	DEPRESSIO	0.0787298	0.00888415	0.0121154	0.463381	494164	0.00302077	21.5033	TRUE	7.97928e-06
GCST90199632	rs115272033	C	T	0.0492451	-0.170179	0.0381431	8.13534e-06	7099	DEPRESSIO	0.0548635	-0.000415245	0.0140296	0.976388	494164	0.0027119	19.2987	TRUE	9.68905e-06
GCST90199632	rs116626434	A	G	0.0721524	-0.149526	0.0320676	3.11891e-06	7099	DEPRESSIO	0.0905207	0.0172771	0.011172	0.121993	494164	0.00299358	21.3092	TRUE	8.87011e-06
GCST90199632	rs117483011	A	G	0.0595121	-0.157832	0.0354548	8.52127e-06	7099	DEPRESSIO	0.0688077	-0.00415336	0.0126346	0.742361	494164	0.00278855	19.8457	TRUE	1.19477e-05
GCST90199632	rs13089230	A	G	0.621953	0.0825424	0.0175787	2.65821e-06	7099	DEPRESSIO	0.605723	-0.00360283	0.00653773	0.581577	494164	0.00320396	22.8116	TRUE	4.34976e-06
GCST90199632	rs138430505	C	T	0.0178748	0.285026	0.0624394	4.9989e-06	7099	DEPRESSIO	0.0151923	-0.045968	0.0264165	0.0818371	494164	0.00285238	20.3012	TRUE	1.54033e-05
GCST90199632	rs141660852	T	C	0.029224	0.228649	0.0493121	3.53868e-06	7099	DEPRESSIO	0.00934931	-0.0307562	0.0329724	0.35093	494164	0.00296638	21.1151	TRUE	7.11541e-06
GCST90199632	rs142959592	T	C	0.0106022	-0.373738	0.0817952	4.89608e-06	7099	DEPRESSIO	0.0111975	0.0664226	0.0303871	0.0288237	494164	0.00293043	20.8584	TRUE	1.91896e-05
GCST90199632	rs142997067	G	C	0.00388473	0.608221	0.134166	5.80553e-06	7099	DEPRESSIO	0.00557089	-0.0155774	0.0435588	0.720629	494164	0.00286301	20.3771	TRUE	8.34609e-06
GCST90199632	rs143000803	T	A	0.0112878	0.368352	0.0789907	3.11275e-06	7099	DEPRESSIO	0.0420746	0.0036525	0.0159447	0.818812	494164	0.00302855	21.5589	TRUE	4.22156e-06
GCST90199632	rs146593632	T	C	0.010688	0.370018	0.0815327	5.67156e-06	7099	DEPRESSIO	0.00403052	0.0767886	0.0511977	0.133654	494164	0.00289538	20.6082	TRUE	1.52467e-05
GCST90199632	rs17026163	T	C	0.032701	-0.223964	0.0470413	1.92634e-06	7099	DEPRESSIO	0.0221834	-0.0154059	0.0220588	0.484924	494164	0.00317328	22.5925	TRUE	3.46314e-06
GCST90199632	rs298392	T	C	0.28972	0.087711	0.0186612	2.59941e-06	7099	DEPRESSIO	0.311763	0.00252355	0.00689832	0.714498	494164	0.00316626	22.5423	TRUE	3.82778e-06
GCST90199632	rs540278823	C	T	0.0322306	-0.210344	0.047106	7.99472e-06	7099	DEPRESSIO	0.0137228	-0.0360812	0.0280594	0.198482	494164	0.00276014	19.6429	TRUE	1.88383e-05
GCST90199632	rs628038	C	T	0.386617	-0.0783007	0.0170337	4.2902e-06	7099	DEPRESSIO	0.35803	0.00384852	0.0066646	0.563631	494164	0.00290786	20.6973	TRUE	7.02702e-06
GCST90199632	rs75583177	G	A	0.0701345	-0.145169	0.032432	7.60113e-06	7099	DEPRESSIO	0.0424913	0.0176192	0.0157667	0.263783	494164	0.00274871	19.5614	TRUE	1.64034e-05
GCST90199632	rs76501568	T	C	0.02066	-0.267429	0.0587195	5.2548e-06	7099	DEPRESSIO	0.00984047	-0.0381667	0.0332214	0.250613	494164	0.00289408	20.5989	TRUE	1.17171e-05
GCST90199632	rs77798428	A	G	0.0184793	-0.318661	0.0614021	2.10597e-07	7099	DEPRESSIO	0.0457885	0.0170888	0.0152358	0.262025	494164	0.0036836	26.2392	TRUE	5.28109e-07
GCST90199632	rs79983252	A	C	0.0301043	0.236427	0.0486249	1.16058e-06	7099	DEPRESSIO	0.0192605	0.0110528	0.023603	0.639583	494164	0.00326421	23.2419	TRUE	1.85151e-06
GCST90199632	rs9948951	A	G	0.184827	-0.0971868	0.0214343	5.78302e-06	7099	DEPRESSIO	0.177377	-0.0104206	0.00837721	0.21353	494164	0.00284616	20.2569	TRUE	1.35226e-05
GCST90199633	rs10008401	C	T	0.609542	0.0800086	0.0170477	2.68944e-06	6902	DEPRESSIO	0.620393	-0.0041113	0.00659481	0.533013	494164	0.00304706	21.089	TRUE	4.54351e-06
GCST90199633	rs11158833	G	A	0.759084	-0.0922378	0.0196709	2.74475e-06	6902	DEPRESSIO	0.756071	-0.00897722	0.00746588	0.229195	494164	0.00311174	21.538	TRUE	6.39911e-06
GCST90199633	rs11705994	T	C	0.0297142	0.218723	0.0493421	9.30183e-06	6902	DEPRESSIO	0.0770706	0.00633551	0.0121688	0.602622	494164	0.00275856	19.0867	TRUE	1.4335e-05
GCST90199633	rs117499033	G	A	0.0142545	0.30721	0.0691456	8.87382e-06	6902	DEPRESSIO	0.0153216	0.000133806	0.026379	0.995953	494164	0.00265227	18.3493	TRUE	1.03737e-05
GCST90199633	rs12555229	G	C	0.250852	-0.0955533	0.0196317	1.13142e-06	6902	DEPRESSIO	0.334907	0.00454851	0.00680803	0.504063	494164	0.00343168	23.7601	TRUE	2.01251e-06
GCST90199633	rs140580838	A	G	0.0145645	0.308493	0.0695392	9.15411e-06	6902	DEPRESSIO	0.019695	-0.0630836	0.0234741	0.00720162	494164	0.00273177	18.9009	TRUE	4.35386e-05
GCST90199633	rs141183746	C	A	0.0572184	0.161019	0.0364413	9.93437e-06	6902	DEPRESSIO	0.0684779	0.0173307	0.0127846	0.175229	494164	0.00279725	19.3552	TRUE	2.37238e-05
GCST90199633	rs145406199	A	G	0.0101441	0.37263	0.0837642	8.64482e-06	6902	DEPRESSIO	0.00696813	0.00885093	0.0396232	0.823242	494164	0.0027885	19.2945	TRUE	1.13775e-05
GCST90199633	rs146529314	G	T	0.0147642	0.336938	0.0697181	1.34585e-06	6902	DEPRESSIO	0.00202626	0.0762713	0.0747553	0.307596	494164	0.00330278	22.8647	TRUE	2.91522e-06
GCST90199633	rs148863405	C	G	0.00217928	0.798698	0.178207	7.40014e-06	6902	DEPRESSIO	0.0309708	-0.0275849	0.0183867	0.133546	494164	0.00277435	19.1962	TRUE	1.93404e-05
GCST90199633	rs1551619	T	C	0.230903	-0.0957862	0.0197795	1.28083e-06	6902	DEPRESSIO	0.147048	-0.00639426	0.00905179	0.479935	494164	0.00325872	22.5587	TRUE	2.32063e-06
GCST90199633	rs17738405	C	T	0.0453877	-0.193637	0.0395206	9.60098e-07	6902	DEPRESSIO	0.0207485	-0.0247083	0.0227143	0.276688	494164	0.00324917	22.4923	TRUE	2.19068e-06
GCST90199633	rs189725310	T	C	0.0547126	-0.167962	0.0363969	3.9362e-06	6902	DEPRESSIO	0.0518676	0.00941667	0.0143515	0.511731	494164	0.00291812	20.194	TRUE	6.69456e-06
GCST90199633	rs191920017	A	G	0.00922782	-0.399312	0.0879247	5.58496e-06	6902	DEPRESSIO	0.00176562	-0.0343397	0.0806703	0.670341	494164	0.0029156	20.1765	TRUE	8.28714e-06
GCST90199633	rs34357043	G	T	0.0233082	0.266628	0.0551228	1.31829e-06	6902	DEPRESSIO	0.0385653	0.00394829	0.016748	0.813628	494164	0.00323674	22.406	TRUE	1.81641e-06
GCST90199633	rs35904890	T	C	0.0284364	-0.227287	0.0499103	5.26594e-06	6902	DEPRESSIO	0.0200717	-0.00559119	0.0228579	0.806761	494164	0.00285447	19.7522	TRUE	7.0837e-06
GCST90199633	rs4689177	T	C	0.144896	0.108829	0.023723	4.48615e-06	6902	DEPRESSIO	0.143241	0.00119437	0.0091413	0.896047	494164	0.00293491	20.3105	TRUE	5.68378e-06
GCST90199633	rs4695288	T	C	0.965304	0.200323	0.0453191	9.85766e-06	6902	DEPRESSIO	0.983526	0.00367247	0.0252133	0.884193	494164	0.00268804	18.5974	TRUE	1.24097e-05
GCST90199633	rs539316238	T	C	0.0202821	-0.273918	0.059083	3.54953e-06	6902	DEPRESSIO	0.0334981	0.0239193	0.0178259	0.179651	494164	0.00298185	20.6363	TRUE	8.83193e-06
GCST90199633	rs6914551	C	T	0.011276	-0.366135	0.0791195	3.69883e-06	6902	DEPRESSIO	0.0900753	0.00132876	0.0111637	0.905256	494164	0.00298912	20.6867	TRUE	4.67253e-06
GCST90199633	rs6923178	G	C	0.119895	0.121756	0.025941	2.68478e-06	6902	DEPRESSIO	0.171236	-0.000833289	0.00849232	0.921835	494164	0.00312857	21.6549	TRUE	3.37089e-06
GCST90199633	rs72777931	A	G	0.0147465	0.336072	0.0690214	1.12109e-06	6902	DEPRESSIO	0.0356789	0.0121835	0.0173289	0.48201	494164	0.00328195	22.72	TRUE	2.0357e-06
GCST90199633	rs7616744	A	G	0.223816	-0.0876962	0.0198179	9.63944e-06	6902	DEPRESSIO	0.310445	0.00782528	0.00689965	0.256729	494164	0.00267207	18.4867	TRUE	2.05294e-05
GCST90199633	rs78440527	G	A	0.0359116	0.199278	0.0447114	8.31185e-06	6902	DEPRESSIO	0.0188772	0.0315279	0.0236257	0.182048	494164	0.0027498	19.0259	TRUE	1.97973e-05
GCST90199633	rs848290	T	A	0.068549	-0.165088	0.0330302	5.79013e-07	6902	DEPRESSIO	0.0454063	-0.0152421	0.0155095	0.325726	494164	0.00348034	24.0982	TRUE	1.26677e-06
GCST90199633	rs9313297	G	A	0.172813	0.0991772	0.0219344	6.13931e-06	6902	DEPRESSIO	0.184961	0.00231485	0.00822854	0.778465	494164	0.00281212	19.4583	TRUE	8.39906e-06
GCST90199633	rs9406110	A	G	0.229681	-0.0894199	0.0200898	8.54658e-06	6902	DEPRESSIO	0.232663	-0.00358498	0.00758588	0.63651	494164	0.0028294	19.5782	TRUE	1.28658e-05
GCST90199634	rs1040519	G	A	0.708369	-0.0818991	0.0168315	1.13978e-06	8128	DEPRESSIO	0.618888	0.00619766	0.00660837	0.348321	494164	0.00277129	22.5821	TRUE	2.54626e-06
GCST90199634	rs10877499	C	T	0.212153	0.085716	0.0188366	5.35153e-06	8128	DEPRESSIO	0.125486	0.00379967	0.00964254	0.693542	494164	0.00245609	20.0074	TRUE	8.14875e-06
GCST90199634	rs113983401	C	G	0.0498823	0.161297	0.0354213	5.27173e-06	8128	DEPRESSIO	0.0148521	0.00131713	0.0267891	0.960787	494164	0.00246608	20.0889	TRUE	6.53669e-06
GCST90199634	rs115469488	A	G	0.00284936	-0.663355	0.14407	4.13661e-06	8128	DEPRESSIO	0.0101971	-0.0332538	0.0321511	0.300997	494164	0.00250052	20.3702	TRUE	9.2849e-06
GCST90199634	rs117462872	G	A	0.014046	0.286413	0.0645828	9.21479e-06	8128	DEPRESSIO	0.0266609	-0.0215372	0.0200418	0.282548	494164	0.00227209	18.505	TRUE	2.04349e-05
GCST90199634	rs12499749	A	G	0.0455162	0.176873	0.0364889	1.25139e-06	8128	DEPRESSIO	0.0360821	0.0265639	0.0171666	0.121761	494164	0.00271824	22.1486	TRUE	4.05532e-06
GCST90199634	rs12901358	C	T	0.387751	0.070543	0.0157671	7.67443e-06	8128	DEPRESSIO	0.489775	0.00362025	0.00640006	0.571626	494164	0.00236276	19.2452	TRUE	1.27885e-05
GCST90199634	rs1330804	A	G	0.405292	-0.0735292	0.0164301	7.63159e-06	8128	DEPRESSIO	0.436819	-0.00348482	0.00648145	0.590812	494164	0.00260628	21.234	TRUE	1.25129e-05
GCST90199634	rs139663065	T	C	0.0148944	0.281865	0.0631701	8.11986e-06	8128	DEPRESSIO	0.00483382	-0.0213418	0.0484585	0.659637	494164	0.00233141	18.9893	TRUE	1.25577e-05
GCST90199634	rs140233308	T	G	0.0116409	0.320974	0.0719087	8.05839e-06	8128	DEPRESSIO	0.00138955	0.0610623	0.0904325	0.499533	494164	0.00237067	19.3098	TRUE	1.42856e-05
GCST90199634	rs144429282	T	C	0.0119106	0.387083	0.0705729	4.13767e-08	8128	DEPRESSIO	0.0281448	0.0360011	0.0194996	0.064856	494164	0.0035267	28.7594	TRUE	1.97342e-07
GCST90199634	rs1502069	T	C	0.764257	-0.0811985	0.0181157	7.38717e-06	8128	DEPRESSIO	0.736122	0.0103215	0.00725767	0.154981	494164	0.00237577	19.3515	TRUE	2.01847e-05
GCST90199634	rs17533872	T	C	0.424131	0.0752854	0.0158196	1.94553e-06	8128	DEPRESSIO	0.379104	0.0038171	0.00659819	0.562922	494164	0.0027687	22.5609	TRUE	3.41248e-06
GCST90199634	rs3819547	C	G	0.0878938	-0.124927	0.0272675	4.61627e-06	8128	DEPRESSIO	0.0506437	0.00957757	0.0147854	0.517133	494164	0.00250234	20.385	TRUE	8.20715e-06
GCST90199634	rs3885951	G	A	0.0990508	0.578606	0.0249628	7.46543e-119	8128	DEPRESSIO	0.0632705	0.0187655	0.0131697	0.154186	494164	0.0597522	516.403	TRUE	1.02884e-112
GCST90199634	rs41322846	C	G	0.0998263	0.113555	0.0256097	9.24784e-06	8128	DEPRESSIO	0.0607462	-0.00165931	0.013475	0.901996	494164	0.00231747	18.8755	TRUE	1.18489e-05
GCST90199634	rs55700529	A	G	0.0170546	0.292762	0.0593343	8.05186e-07	8128	DEPRESSIO	0.0220668	0.00345992	0.0217236	0.873456	494164	0.00287363	23.4184	TRUE	1.11011e-06
GCST90199634	rs58374597	A	T	0.0158799	0.610277	0.0609732	1.39229e-23	8128	DEPRESSIO	0.0188237	0.0140974	0.0238582	0.5546	494164	0.0116407	95.7066	TRUE	8.22935e-23
GCST90199634	rs6495304	A	G	0.973048	0.266767	0.0475445	2.01281e-08	8128	DEPRESSIO	0.936344	-0.0254472	0.0130452	0.0510928	494164	0.00373267	30.4453	TRUE	1.0766e-07
GCST90199634	rs661331	T	A	0.103335	0.112287	0.025189	8.28197e-06	8128	DEPRESSIO	0.150734	0.0268521	0.00888847	0.00251936	494164	0.0023365	19.0309	TRUE	5.45371e-05
GCST90199634	rs73248769	C	T	0.00837335	0.397814	0.0842519	2.33854e-06	8128	DEPRESSIO	0.0171819	-0.0618682	0.0248563	0.0128091	494164	0.00262807	21.412	TRUE	1.27483e-05
GCST90199634	rs73429419	T	C	0.150779	-0.0978899	0.0214524	5.03982e-06	8128	DEPRESSIO	0.12774	0.0144657	0.00959018	0.131455	494164	0.00245396	19.9899	TRUE	1.47754e-05
GCST90199634	rs74582811	G	A	0.0289046	0.227003	0.0458676	7.45581e-07	8128	DEPRESSIO	0.0529554	-0.010401	0.0143937	0.46992	494164	0.00289282	23.5753	TRUE	1.47767e-06
GCST90199634	rs75233276	T	C	0.00972787	0.347685	0.0782868	8.94701e-06	8128	DEPRESSIO	0.00397821	-0.0284539	0.0528986	0.59065	494164	0.00232903	18.9698	TRUE	1.45999e-05
GCST90199634	rs76751577	A	G	0.0116681	0.322064	0.0713328	6.333e-06	8128	DEPRESSIO	0.00625598	-0.00220631	0.040626	0.95669	494164	0.00239231	19.4865	TRUE	7.85013e-06
GCST90199634	rs78818599	G	T	0.0250279	-0.215533	0.0487937	9.99777e-06	8128	DEPRESSIO	0.0511509	0.00240052	0.0144348	0.86792	494164	0.00226712	18.4645	TRUE	1.31145e-05
GCST90199634	rs9341222	C	T	0.0234238	0.230094	0.0513898	7.55513e-06	8128	DEPRESSIO	0.0349342	-0.0143122	0.0178818	0.423492	494164	0.00242217	19.7303	TRUE	1.44328e-05
GCST90199634	rs9559451	C	T	0.664775	-0.0752947	0.0165065	5.07846e-06	8128	DEPRESSIO	0.783499	-0.00613569	0.00774786	0.428407	494164	0.00252679	20.5847	TRUE	9.79968e-06
GCST90199634	rs999856	A	G	0.0257376	-0.215444	0.0485076	8.93524e-06	8128	DEPRESSIO	0.0334712	-0.0288323	0.0177656	0.104604	494164	0.00232778	18.9597	TRUE	2.70574e-05
GCST90199635	rs10073658	G	A	0.136043	0.104011	0.0231405	6.96524e-06	7925	DEPRESSIO	0.0734139	0.0234444	0.0124824	0.0603545	494164	0.00254306	20.2	TRUE	2.43153e-05
GCST90199635	rs112264683	C	T	0.00914634	0.368503	0.0824753	7.89377e-06	7925	DEPRESSIO	0.0374484	0.00985259	0.0168406	0.558515	494164	0.00246132	19.5492	TRUE	1.31843e-05
GCST90199635	rs112307471	A	G	0.0250225	-0.238964	0.0506661	2.40006e-06	7925	DEPRESSIO	0.0142305	-0.0322483	0.0277661	0.245469	494164	0.00278625	22.1371	TRUE	5.87829e-06
GCST90199635	rs112423294	A	G	0.00782144	-0.402137	0.0883872	5.37163e-06	7925	DEPRESSIO	0.00460537	0.0117583	0.0478584	0.805923	494164	0.00250989	19.9359	TRUE	7.44424e-06
GCST90199635	rs116511059	T	C	0.0094268	0.400938	0.0799895	5.37602e-07	7925	DEPRESSIO	0.00368724	-0.0184527	0.0533606	0.729484	494164	0.00300217	23.8578	TRUE	8.37985e-07
GCST90199635	rs12929353	A	G	0.00898891	-0.396283	0.0827237	1.6642e-06	7925	DEPRESSIO	0.0141998	0.0343158	0.0272212	0.207443	494164	0.00279786	22.2297	TRUE	4.39949e-06
GCST90199635	rs13283163	A	G	0.0526149	0.170526	0.0347529	9.25742e-07	7925	DEPRESSIO	0.0316267	-0.0239522	0.0183236	0.191151	494164	0.00289899	23.0355	TRUE	2.58911e-06
GCST90199635	rs141685561	T	C	0.0739347	-0.143423	0.0298661	1.56938e-06	7925	DEPRESSIO	0.0315984	0.0131001	0.018609	0.481454	494164	0.00281681	22.3806	TRUE	2.96644e-06
GCST90199635	rs143985394	G	A	0.0216392	-0.240823	0.0541185	8.59042e-06	7925	DEPRESSIO	0.0308683	-0.020874	0.0184107	0.256878	494164	0.00245565	19.504	TRUE	1.95349e-05
GCST90199635	rs145409686	C	T	0.0041228	-0.550427	0.120275	4.73054e-06	7925	DEPRESSIO	0.0467014	-0.00532882	0.0151278	0.724648	494164	0.00248787	19.7605	TRUE	7.00208e-06
GCST90199635	rs146175767	T	C	0.0945706	-0.121342	0.0264241	4.38776e-06	7925	DEPRESSIO	0.0660358	0.0210395	0.0129091	0.103139	494164	0.00252152	20.0285	TRUE	1.3695e-05
GCST90199635	rs147941428	G	A	0.0130043	-0.340237	0.0690333	8.28252e-07	7925	DEPRESSIO	0.0566622	-0.0078427	0.0138321	0.57072	494164	0.00297163	23.6144	TRUE	1.46809e-06
GCST90199635	rs148153141	G	A	0.0199163	-0.27871	0.0551887	4.41503e-07	7925	DEPRESSIO	0.00451996	0.115516	0.0492963	0.0191139	494164	0.00303254	24.0999	TRUE	2.44355e-06
GCST90199635	rs17767728	C	T	0.194635	0.0909404	0.0194777	3.02745e-06	7925	DEPRESSIO	0.168384	-0.00841535	0.00856301	0.325727	494164	0.00259273	20.5956	TRUE	6.60268e-06
GCST90199635	rs187719086	T	C	0.0137168	-0.29344	0.0662578	9.47782e-06	7925	DEPRESSIO	0.0545758	-0.00715904	0.0140257	0.609756	494164	0.00232982	18.5023	TRUE	1.50825e-05
GCST90199635	rs191187061	T	C	0.0178844	-0.304207	0.0586874	2.1775e-07	7925	DEPRESSIO	0.0191005	0.0207922	0.0234509	0.375279	494164	0.00325091	25.841	TRUE	4.95979e-07
GCST90199635	rs2186671	G	A	0.448059	-0.0760014	0.016068	2.24527e-06	7925	DEPRESSIO	0.522458	-0.00309617	0.00643878	0.630613	494164	0.00285694	22.7004	TRUE	3.66341e-06
GCST90199635	rs34927101	T	C	0.0178774	0.294909	0.0587005	5.06156e-07	7925	DEPRESSIO	0.0200134	0.0277501	0.0232367	0.232387	494164	0.00305405	24.2714	TRUE	1.35711e-06
GCST90199635	rs4812445	G	A	0.253933	-0.0994662	0.0192108	2.24745e-07	7925	DEPRESSIO	0.275662	0.0118113	0.00717361	0.0996644	494164	0.00374868	29.8125	TRUE	8.36835e-07
GCST90199635	rs62058082	T	C	0.168677	-0.105084	0.0220071	1.7969e-06	7925	DEPRESSIO	0.230011	-0.000268504	0.00763692	0.971953	494164	0.00309691	24.6131	TRUE	2.24299e-06
GCST90199635	rs73478203	G	A	0.230375	0.0825426	0.0184542	7.71921e-06	7925	DEPRESSIO	0.237672	0.00825059	0.00753111	0.273283	494164	0.00241602	19.1885	TRUE	1.72617e-05
GCST90199635	rs74432647	T	C	0.0724275	0.150663	0.0304065	7.23414e-07	7925	DEPRESSIO	0.0687674	-0.0120426	0.0126784	0.34219	494164	0.00304996	24.2388	TRUE	1.6385e-06
GCST90199635	rs75223710	T	C	0.0257673	-0.219819	0.0494675	8.84241e-06	7925	DEPRESSIO	0.0385596	-0.0108418	0.0166471	0.51487	494164	0.00242601	19.268	TRUE	1.52813e-05
GCST90199635	rs77831208	T	C	0.0208412	0.249552	0.0549664	5.62337e-06	7925	DEPRESSIO	0.024685	0.00191261	0.0206326	0.926143	494164	0.00254172	20.1894	TRUE	7.11416e-06
GCST90199635	rs78674307	G	T	0.0557029	-0.150826	0.0340435	9.40626e-06	7925	DEPRESSIO	0.0287293	0.0140752	0.019307	0.465989	494164	0.00239314	19.0064	TRUE	1.69541e-05
GCST90199635	rs79970883	T	C	0.042993	-0.195098	0.03888	5.2225e-07	7925	DEPRESSIO	0.0665061	0.0369248	0.0126904	0.00361826	494164	0.00313219	24.8943	TRUE	4.03105e-06
GCST90199635	rs9510299	C	G	0.359614	-0.0736478	0.01656	8.69424e-06	7925	DEPRESSIO	0.340044	0.0140782	0.00675297	0.0370928	494164	0.0024982	19.8428	TRUE	3.35207e-05
GCST90199636	rs10216901	T	C	0.372432	-0.092585	0.0153069	1.4614e-09	8244	DEPRESSIO	0.380471	0.00797372	0.00657577	0.225286	494164	0.004007	33.1585	TRUE	5.26188e-09
GCST90199636	rs10516101	T	C	0.0812102	-0.123617	0.0269608	4.53863e-06	8244	DEPRESSIO	0.0824579	-0.00300035	0.0116527	0.796807	494164	0.00228041	18.8381	TRUE	6.41827e-06
GCST90199636	rs10883982	C	A	0.22765	-0.0787528	0.0174501	6.39098e-06	8244	DEPRESSIO	0.217421	0.0113215	0.00773245	0.143151	494164	0.00218094	18.0146	TRUE	1.81733e-05
GCST90199636	rs11055387	C	G	0.0566212	-0.145349	0.0321909	6.32541e-06	8244	DEPRESSIO	0.0235879	0.0780314	0.0211443	0.000223882	494164	0.00225694	18.6437	TRUE	6.24726e-05
GCST90199636	rs116794445	A	G	0.0110504	-0.322608	0.0709539	5.44861e-06	8244	DEPRESSIO	0.00270904	-0.0024088	0.0648309	0.970361	494164	0.00227474	18.7912	TRUE	6.72007e-06
GCST90199636	rs17240098	T	G	0.0553582	0.148969	0.0327399	5.36261e-06	8244	DEPRESSIO	0.0287581	-0.00791813	0.0192343	0.680584	494164	0.00232098	19.174	TRUE	8.28368e-06
GCST90199636	rs17287314	A	T	0.297359	-0.0741746	0.0165025	6.96562e-06	8244	DEPRESSIO	0.30461	0.00239598	0.00696392	0.730804	494164	0.00229908	18.9927	TRUE	1.0262e-05
GCST90199636	rs3184504	C	T	0.513669	-0.108142	0.0148104	2.83947e-13	8244	DEPRESSIO	0.593037	-0.00854119	0.00650435	0.189133	494164	0.00584298	48.4408	TRUE	1.60359e-12
GCST90199636	rs34519073	A	G	0.311375	0.071803	0.0160729	7.92019e-06	8244	DEPRESSIO	0.327718	-0.00157513	0.00679953	0.816807	494164	0.00221096	18.2631	TRUE	1.08842e-05
GCST90199636	rs35223481	A	T	0.112435	-0.105966	0.0235442	6.77162e-06	8244	DEPRESSIO	0.130768	-0.00484579	0.00948288	0.609349	494164	0.00224112	18.5128	TRUE	1.10205e-05
GCST90199636	rs4843270	A	C	0.265349	0.205627	0.0165261	1.53431e-35	8244	DEPRESSIO	0.228769	0.0172752	0.00759648	0.0229599	494164	0.016485	138.147	TRUE	3.15689e-33
GCST90199636	rs55709807	A	G	0.0356445	0.178987	0.0395664	6.07661e-06	8244	DEPRESSIO	0.0342968	-0.0183171	0.0175148	0.29565	494164	0.00220243	18.1925	TRUE	1.35896e-05
GCST90199636	rs55879891	A	C	0.137167	0.101148	0.0215999	2.83001e-06	8244	DEPRESSIO	0.174048	-0.0108867	0.00841709	0.195874	494164	0.0024217	20.0081	TRUE	7.59679e-06
GCST90199636	rs61825638	T	C	0.246402	0.130031	0.0171027	2.89497e-14	8244	DEPRESSIO	0.235136	0.017808	0.00755479	0.0184141	494164	0.00627925	52.0806	TRUE	4.8585e-13
GCST90199636	rs6440053	A	T	0.842367	0.0964971	0.0204102	2.26858e-06	8244	DEPRESSIO	0.823759	0.00952655	0.00839542	0.256487	494164	0.0024729	20.4322	TRUE	5.59302e-06
GCST90199636	rs6481144	C	A	0.971072	-0.21192	0.0450635	2.56748e-06	8244	DEPRESSIO	0.972739	-0.00904714	0.0196035	0.644435	494164	0.00252315	20.8484	TRUE	4.1746e-06
GCST90199636	rs6540080	A	G	0.287217	-0.107927	0.0164258	5.01151e-11	8244	DEPRESSIO	0.353334	0.00248385	0.00668352	0.710163	494164	0.00476933	39.4972	TRUE	1.02785e-10
GCST90199636	rs72761290	A	C	0.0752681	0.135722	0.0286233	2.11975e-06	8244	DEPRESSIO	0.0775912	0.010783	0.0121331	0.374151	494164	0.00256423	21.1887	TRUE	4.51024e-06
GCST90199636	rs72789484	A	G	0.0546991	-0.144555	0.0325854	9.15605e-06	8244	DEPRESSIO	0.0657283	0.0140052	0.0129656	0.280062	494164	0.00216096	17.8492	TRUE	2.05073e-05
GCST90199636	rs75973738	A	T	0.0423521	-0.194072	0.0374159	2.13841e-07	8244	DEPRESSIO	0.0676153	-0.00114847	0.0126994	0.927942	494164	0.00305518	25.2579	TRUE	2.90543e-07
GCST90199636	rs79435381	A	G	0.0418438	-0.166018	0.0368091	6.4752e-06	8244	DEPRESSIO	0.0655785	-0.0180881	0.0128393	0.158892	494164	0.00221008	18.2558	TRUE	1.78225e-05
GCST90199636	rs9821445	C	T	0.147783	0.0994985	0.0206581	1.46142e-06	8244	DEPRESSIO	0.119115	-0.00226734	0.00989631	0.818783	494164	0.00249366	20.6041	TRUE	2.08606e-06
GCST90199636	rs9909552	G	C	0.37961	0.0692728	0.0155536	8.43552e-06	8244	DEPRESSIO	0.39944	0.00291799	0.00653217	0.655084	494164	0.00226026	18.6712	TRUE	1.31327e-05
GCST90199636	rs9933330	T	C	0.180459	-0.103406	0.0193124	8.58377e-08	8244	DEPRESSIO	0.22604	0.00996139	0.0076591	0.193397	494164	0.00316279	26.1504	TRUE	2.74273e-07
GCST90199636	rs9988529	C	T	0.042129	-0.180183	0.036929	1.06523e-06	8244	DEPRESSIO	0.115869	-0.0225442	0.00995689	0.023563	494164	0.00262027	21.653	TRUE	5.45746e-06
GCST90199637	rs10168931	A	G	0.224014	0.123014	0.0183105	1.83992e-11	7802	DEPRESSIO	0.178125	-0.000405392	0.00833217	0.961195	494164	0.005261	41.2528	TRUE	2.87328e-11
GCST90199637	rs10762589	T	C	0.752636	-0.0883667	0.017702	5.97844e-07	7802	DEPRESSIO	0.677407	-0.00362236	0.00682744	0.595724	494164	0.00290756	22.7451	TRUE	1.04013e-06
GCST90199637	rs10854172	C	T	0.187765	0.116341	0.01969	3.44954e-09	7802	DEPRESSIO	0.20767	0.000820578	0.0079271	0.917554	494164	0.0041285	32.3358	TRUE	5.06844e-09
GCST90199637	rs10872573	C	T	0.723072	-0.0805091	0.0174765	4.09071e-06	7802	DEPRESSIO	0.637359	0.00580322	0.00667701	0.384773	494164	0.00259578	20.2998	TRUE	8.19291e-06
GCST90199637	rs10957056	C	A	0.191407	0.087937	0.0197421	8.41709e-06	7802	DEPRESSIO	0.142226	0.0225706	0.00925087	0.014694	494164	0.00239365	18.7153	TRUE	3.90085e-05
GCST90199637	rs116233634	G	A	0.0158761	0.279475	0.0616153	5.73854e-06	7802	DEPRESSIO	0.0205159	-0.000919059	0.0222925	0.967115	494164	0.00244067	19.0838	TRUE	7.02178e-06
GCST90199637	rs12070599	A	G	0.31028	-0.0833283	0.0173446	1.55314e-06	7802	DEPRESSIO	0.251675	0.00497968	0.00744984	0.50386	494164	0.00297195	23.2503	TRUE	2.85703e-06
GCST90199637	rs12554315	A	T	0.0556449	0.155318	0.0339765	4.84654e-06	7802	DEPRESSIO	0.0692388	-0.00585219	0.0128557	0.64895	494164	0.00253533	19.8258	TRUE	7.5831e-06
GCST90199637	rs148804382	A	C	0.0103166	0.395956	0.0769657	2.68117e-07	7802	DEPRESSIO	0.00646052	0.0203552	0.0407017	0.616998	494164	0.00320152	25.0521	TRUE	4.68194e-07
GCST90199637	rs148895950	G	T	0.0133051	-0.297994	0.0670282	8.75659e-06	7802	DEPRESSIO	0.00408097	0.0131355	0.0504574	0.79461	494164	0.00233156	18.2286	TRUE	1.20581e-05
GCST90199637	rs186654219	A	G	0.0103212	0.36491	0.0767441	1.98548e-06	7802	DEPRESSIO	0.00358203	0.0332222	0.0542702	0.540429	494164	0.00272036	21.2767	TRUE	3.50223e-06
GCST90199637	rs187543759	C	T	0.0110081	-0.329606	0.0734255	7.15653e-06	7802	DEPRESSIO	0.0116191	0.0288441	0.0300763	0.337544	494164	0.00236551	18.4947	TRUE	1.47604e-05
GCST90199637	rs2265815	G	A	0.820119	0.0912856	0.0200603	5.35021e-06	7802	DEPRESSIO	0.74233	0.0142666	0.00732006	0.0512991	494164	0.00245865	19.2247	TRUE	1.95604e-05
GCST90199637	rs2803552	C	T	0.96381	-0.205145	0.0419759	1.02278e-06	7802	DEPRESSIO	0.979053	-0.0260243	0.0223385	0.24402	494164	0.00293584	22.967	TRUE	2.58767e-06
GCST90199637	rs28690110	T	C	0.256755	-0.0796679	0.017735	7.05164e-06	7802	DEPRESSIO	0.364405	-0.0104923	0.00664268	0.114216	494164	0.00242241	18.9407	TRUE	2.06259e-05
GCST90199637	rs4336667	A	G	0.567883	-0.0726878	0.0157023	3.67215e-06	7802	DEPRESSIO	0.547833	0.0163792	0.00642275	0.0107666	494164	0.00259306	20.2785	TRUE	1.9308e-05
GCST90199637	rs60665648	C	T	0.0195022	-0.261085	0.0554528	2.49863e-06	7802	DEPRESSIO	0.00900115	-0.110779	0.0350712	0.00158478	494164	0.0026069	20.387	TRUE	1.90891e-05
GCST90199637	rs7154858	C	T	0.155615	0.0944413	0.0212157	8.52813e-06	7802	DEPRESSIO	0.101732	0.0108566	0.010574	0.304549	494164	0.00234394	18.3257	TRUE	1.814e-05
GCST90199637	rs76105072	C	T	0.0402336	0.178385	0.0390113	4.81571e-06	7802	DEPRESSIO	0.0309591	-0.00192933	0.0185715	0.917259	494164	0.00245754	19.2161	TRUE	6.13383e-06
GCST90199637	rs79132971	A	C	0.0725952	0.132736	0.0296366	7.50724e-06	7802	DEPRESSIO	0.0572957	0.00549857	0.0137857	0.689995	494164	0.00237238	18.5486	TRUE	1.12337e-05
GCST90199638	rs10521085	T	C	0.108586	-0.113394	0.0249262	5.38568e-06	8201	DEPRESSIO	0.0898401	-0.00954627	0.0111577	0.39223	494164	0.00248922	20.4601	TRUE	1.08027e-05
GCST90199638	rs113971921	T	C	0.166028	0.0971709	0.0213914	5.5584e-06	8201	DEPRESSIO	0.149193	-0.0085201	0.00911367	0.349855	494164	0.00261478	21.4948	TRUE	1.16672e-05
GCST90199638	rs11603769	C	G	0.0240741	0.229614	0.0511828	7.25222e-06	8201	DEPRESSIO	0.0109151	0.0170488	0.0316648	0.590291	494164	0.00247739	20.3625	TRUE	1.19482e-05
GCST90199638	rs117110311	C	G	0.005377	0.488462	0.106255	4.28443e-06	8201	DEPRESSIO	0.0155032	0.0160101	0.0257165	0.533572	494164	0.00255206	20.9778	TRUE	7.54709e-06
GCST90199638	rs118152300	T	G	0.0451781	0.167422	0.0374675	7.87849e-06	8201	DEPRESSIO	0.0269321	-0.0384375	0.0203653	0.0591058	494164	0.00241827	19.8755	TRUE	2.80588e-05
GCST90199638	rs118174096	T	C	0.0158449	-0.281275	0.06139	4.6107e-06	8201	DEPRESSIO	0.0197215	-0.0228102	0.0233399	0.328419	494164	0.00246743	20.2805	TRUE	1e-05
GCST90199638	rs12770630	T	C	0.12587	-0.115058	0.0235144	9.92606e-07	8201	DEPRESSIO	0.0946317	0.00983848	0.0109323	0.36815	494164	0.00291314	23.9546	TRUE	2.18647e-06
GCST90199638	rs138201625	C	G	0.0129099	0.330102	0.0688063	1.6062e-06	8201	DEPRESSIO	0.00997158	-0.103129	0.0329649	0.0017574	494164	0.00277719	22.8336	TRUE	1.32406e-05
GCST90199638	rs143671553	G	A	0.0235791	-0.236422	0.0500149	2.27834e-06	8201	DEPRESSIO	0.0124557	-0.0186031	0.0291285	0.523046	494164	0.00257377	21.1568	TRUE	4.13847e-06
GCST90199638	rs149000340	T	C	0.0174881	-0.283142	0.059454	1.91329e-06	8201	DEPRESSIO	0.010232	-0.115561	0.0328775	0.000439906	494164	0.00275498	22.6505	TRUE	1.93833e-05
GCST90199638	rs149344982	A	G	0.0133024	0.321236	0.0677323	2.10864e-06	8201	DEPRESSIO	0.00754217	0.0288141	0.0368593	0.434372	494164	0.0027089	22.2706	TRUE	4.19309e-06
GCST90199638	rs162416	G	T	0.289002	0.0765529	0.0172667	9.26914e-06	8201	DEPRESSIO	0.297834	-0.00443661	0.0069977	0.526074	494164	0.00240837	19.7939	TRUE	1.60169e-05
GCST90199638	rs16840029	A	G	0.0445551	0.170339	0.0376776	6.15552e-06	8201	DEPRESSIO	0.0157234	0.0256297	0.0260394	0.324983	494164	0.00247037	20.3047	TRUE	1.3243e-05
GCST90199638	rs1780318	T	A	0.943146	0.448805	0.0333781	3.24475e-41	8201	DEPRESSIO	0.925745	0.0137289	0.0121699	0.259279	494164	0.0216016	181.022	TRUE	1.87977e-39
GCST90199638	rs186366783	A	T	0.0223242	0.2955	0.0524575	1.76967e-08	8201	DEPRESSIO	0.00925945	0.0306831	0.0341678	0.369178	494164	0.00381167	31.3715	TRUE	4.54312e-08
GCST90199638	rs186970614	C	G	0.00966006	0.354048	0.07965	8.78718e-06	8201	DEPRESSIO	0.0209229	0.029619	0.0223863	0.185807	494164	0.00239838	19.7116	TRUE	2.25949e-05
GCST90199638	rs337370	T	C	0.519666	-0.0731129	0.0158083	3.74668e-06	8201	DEPRESSIO	0.482096	0.0151248	0.00638314	0.0178127	494164	0.00266861	21.9385	TRUE	1.85127e-05
GCST90199638	rs3750309	G	T	0.455985	0.0779824	0.015705	6.85374e-07	8201	DEPRESSIO	0.522849	-0.0175767	0.00639211	0.00596417	494164	0.00301706	24.8118	TRUE	4.86016e-06
GCST90199638	rs4709324	C	T	0.171541	-0.0959369	0.0210023	4.92582e-06	8201	DEPRESSIO	0.178884	0.00224459	0.00837777	0.788758	494164	0.00261602	21.505	TRUE	6.98724e-06
GCST90199638	rs537609697	G	A	0.00853513	-0.424592	0.0873416	1.16631e-06	8201	DEPRESSIO	0.0367966	0.0153799	0.0172894	0.373705	494164	0.00305113	25.0928	TRUE	2.53608e-06
GCST90199638	rs56704741	C	T	0.344183	-0.104833	0.0165102	2.15937e-10	8201	DEPRESSIO	0.345421	-0.0110319	0.00673973	0.101663	494164	0.00496133	40.8808	TRUE	1.18003e-09
GCST90199638	rs6695630	G	C	0.12601	-0.110939	0.0235356	2.43304e-06	8201	DEPRESSIO	0.120557	0.00847089	0.00980285	0.387519	494164	0.00271088	22.2869	TRUE	5.06044e-06
GCST90199638	rs6945869	T	C	0.0389125	-0.18358	0.0411328	8.07826e-06	8201	DEPRESSIO	0.0694267	-0.0192824	0.0128243	0.132689	494164	0.00252077	20.72	TRUE	2.31209e-05
GCST90199638	rs72650882	C	T	0.0394383	0.193643	0.0400346	1.31888e-06	8201	DEPRESSIO	0.0426217	0.0363926	0.0159789	0.0227541	494164	0.00284104	23.36	TRUE	6.67662e-06
GCST90199638	rs72852030	T	C	0.0168581	0.269297	0.0591747	5.34198e-06	8201	DEPRESSIO	0.0265542	-0.0162204	0.0198591	0.414057	494164	0.00240391	19.7571	TRUE	1.04772e-05
GCST90199638	rs7319463	A	G	0.0285504	-0.217628	0.0465571	2.94778e-06	8201	DEPRESSIO	0.0319486	-0.0228189	0.0181926	0.209734	494164	0.00262719	21.5971	TRUE	7.69266e-06
GCST90199638	rs73499488	G	C	0.0231351	0.248377	0.0518527	1.66738e-06	8201	DEPRESSIO	0.0115277	-0.00427087	0.0302656	0.887781	494164	0.00278842	22.9262	TRUE	2.24216e-06
GCST90199638	rs74622263	G	A	0.0567904	-0.148881	0.0334532	8.57032e-06	8201	DEPRESSIO	0.044055	0.000792666	0.0157038	0.959743	494164	0.00237461	19.5157	TRUE	1.05554e-05
GCST90199638	rs75198564	G	A	0.180152	0.0914908	0.0201541	5.63715e-06	8201	DEPRESSIO	0.140377	0.000315128	0.00919271	0.972654	494164	0.00247262	20.3233	TRUE	6.92984e-06
GCST90199638	rs79393239	T	C	0.0279306	-0.213038	0.0470789	6.03565e-06	8201	DEPRESSIO	0.0126635	0.0188563	0.0289821	0.515292	494164	0.00246446	20.256	TRUE	1.06863e-05
GCST90199638	rs7968044	C	A	0.140581	-0.0992173	0.022321	8.78797e-06	8201	DEPRESSIO	0.0831098	-0.00429393	0.0115901	0.711022	494164	0.00237868	19.5493	TRUE	1.30517e-05
GCST90199639	rs10277377	T	C	0.0950995	0.116516	0.0256952	5.77319e-06	8256	DEPRESSIO	0.138607	-0.00904625	0.00928014	0.329661	494164	0.00233658	19.3313	TRUE	1.24206e-05
GCST90199639	rs10774021	T	C	0.651353	0.194878	0.0158871	1.37213e-34	8256	DEPRESSIO	0.684729	0.00151353	0.00687687	0.825801	494164	0.0172488	144.87	TRUE	1.06049e-33
GCST90199639	rs11076256	T	C	0.0774033	0.714384	0.0271182	6.11518e-153	8256	DEPRESSIO	0.0578568	0.000969535	0.0136631	0.94343	494164	0.0728895	648.93	TRUE	2.33394e-146
GCST90199639	rs11672362	T	C	0.0352009	0.184489	0.0415283	8.89242e-06	8256	DEPRESSIO	0.00872019	-0.0260236	0.0351193	0.458691	494164	0.00231186	19.1263	TRUE	1.641e-05
GCST90199639	rs116793365	G	A	0.0127972	-0.300561	0.0670653	7.40785e-06	8256	DEPRESSIO	0.0616768	-0.0183946	0.0132822	0.16608	494164	0.00228253	18.8831	TRUE	1.99824e-05
GCST90199639	rs12601778	T	C	0.434368	-0.107145	0.0153104	2.59273e-12	8256	DEPRESSIO	0.471665	-0.0147223	0.00640234	0.0214758	494164	0.00564112	46.826	TRUE	3.16931e-11
GCST90199639	rs143277630	T	C	0.0475578	-0.312217	0.0355437	1.57688e-18	8256	DEPRESSIO	0.0400446	-0.0226631	0.0163445	0.165567	494164	0.00883087	73.5394	TRUE	1.59788e-17
GCST90199639	rs1441770	A	G	0.399513	-0.0757838	0.0157461	1.48783e-06	8256	DEPRESSIO	0.419297	0.00446074	0.0064694	0.4905	494164	0.00275561	22.8076	TRUE	2.83706e-06
GCST90199639	rs145281230	G	A	0.0105506	-0.439015	0.0738951	2.8318e-09	8256	DEPRESSIO	0.00775786	0.020266	0.0365116	0.578855	494164	0.00402401	33.3484	TRUE	6.01388e-09
GCST90199639	rs146849590	C	A	0.00444851	-0.504435	0.114153	9.9186e-06	8256	DEPRESSIO	0.000451708	0.14896	0.179976	0.40786	494164	0.00225382	18.645	TRUE	1.91633e-05
GCST90199639	rs148327605	T	C	0.0658858	0.137958	0.0306471	6.74724e-06	8256	DEPRESSIO	0.06964	-0.0175865	0.0125665	0.161672	494164	0.00234269	19.382	TRUE	1.84459e-05
GCST90199639	rs149262976	C	T	0.00729306	0.405513	0.0885376	4.64715e-06	8256	DEPRESSIO	0.00422505	-0.100703	0.0507494	0.0472215	494164	0.00238106	19.7002	TRUE	1.8206e-05
GCST90199639	rs150565193	T	C	0.0195122	-0.248798	0.0546598	5.32028e-06	8256	DEPRESSIO	0.0555162	0.020092	0.0140162	0.15172	494164	0.00236849	19.596	TRUE	1.50244e-05
GCST90199639	rs183176218	A	T	0.0392564	-0.173245	0.0390076	8.94059e-06	8256	DEPRESSIO	0.0264651	-0.0508314	0.0202618	0.0121166	494164	0.00226396	18.7292	TRUE	4.48171e-05
GCST90199639	rs2229742	C	G	0.0999389	0.116801	0.0254704	4.52323e-06	8256	DEPRESSIO	0.111173	-0.0174811	0.0102616	0.0884667	494164	0.00245431	20.3077	TRUE	1.50885e-05
GCST90199639	rs2315488	A	G	0.220711	-0.0871675	0.0184136	2.20296e-06	8256	DEPRESSIO	0.195662	0.0014524	0.00806228	0.857036	494164	0.00261374	21.6303	TRUE	3.02186e-06
GCST90199639	rs2805103	A	T	0.70863	0.0969957	0.0168381	8.38658e-09	8256	DEPRESSIO	0.772859	0.00496289	0.00764527	0.516244	494164	0.00388507	32.1925	TRUE	1.84848e-08
GCST90199639	rs28410020	C	G	0.255178	0.0844789	0.0176684	1.74121e-06	8256	DEPRESSIO	0.20816	-0.0129299	0.00791087	0.102165	494164	0.00271283	22.4526	TRUE	5.89928e-06
GCST90199639	rs3765719	C	T	0.0864132	0.126601	0.0281066	6.65872e-06	8256	DEPRESSIO	0.129623	-0.010161	0.00977068	0.298366	494164	0.00253066	20.9411	TRUE	1.47907e-05
GCST90199639	rs4150575	T	C	0.688358	0.107027	0.0165673	1.04616e-10	8256	DEPRESSIO	0.711511	-0.00885807	0.00705431	0.209226	494164	0.00491459	40.7653	TRUE	4.37169e-10
GCST90199639	rs490379	C	A	0.136264	-0.133215	0.0219505	1.28793e-09	8256	DEPRESSIO	0.0932107	-0.00471926	0.0110226	0.668546	494164	0.00417733	34.6243	TRUE	2.53593e-09
GCST90199639	rs61774831	A	C	0.0119251	0.317674	0.0703736	6.35844e-06	8256	DEPRESSIO	0.0148161	0.0108901	0.0267132	0.683518	494164	0.00237818	19.6763	TRUE	9.75574e-06
GCST90199639	rs61798917	A	G	0.382142	0.0769112	0.0155656	7.76861e-07	8256	DEPRESSIO	0.269371	0.000498324	0.00723106	0.945058	494164	0.00279333	23.1207	TRUE	1.01448e-06
GCST90199639	rs72933650	T	C	0.0722807	0.132911	0.0300497	9.73273e-06	8256	DEPRESSIO	0.0801688	-0.0137854	0.0119295	0.247856	494164	0.00236914	19.6013	TRUE	2.27073e-05
GCST90199639	rs72943057	C	T	0.0234716	-0.219653	0.0494957	9.08721e-06	8256	DEPRESSIO	0.0117185	0.0455737	0.0298425	0.126726	494164	0.00221173	18.2961	TRUE	2.62846e-05
GCST90199639	rs7530513	A	G	0.50267	0.397623	0.0144873	7.70378e-166	8256	DEPRESSIO	0.448642	-0.014602	0.00642161	0.0229726	494164	0.0790498	708.482	TRUE	4.48859e-155
GCST90199639	rs7563086	T	C	0.0697089	0.14342	0.0297498	1.42921e-06	8256	DEPRESSIO	0.0668934	0.00125602	0.0128119	0.921904	494164	0.00266782	22.0791	TRUE	1.87902e-06
GCST90199639	rs9878908	T	C	0.795375	-0.086292	0.0187632	4.24526e-06	8256	DEPRESSIO	0.802586	-0.0112523	0.00804435	0.16188	494164	0.00242383	20.0549	TRUE	1.18912e-05
GCST90199640	rs112807038	T	C	0.0345951	0.185925	0.0407482	5.04797e-06	8144	DEPRESSIO	0.0181024	0.0169461	0.0242858	0.485315	494164	0.00230903	18.8436	TRUE	9.22371e-06
GCST90199640	rs114708452	T	C	0.0385138	0.193902	0.039056	6.8796e-07	8144	DEPRESSIO	0.0120312	-0.0533269	0.0299707	0.07519	494164	0.00278454	22.7351	TRUE	2.66583e-06
GCST90199640	rs11580678	T	G	0.329111	-0.0749203	0.0161818	3.65841e-06	8144	DEPRESSIO	0.322691	0.00562482	0.00681278	0.409016	494164	0.00247869	20.2316	TRUE	7.29703e-06
GCST90199640	rs11787780	T	C	0.285195	0.0743765	0.0165161	6.69172e-06	8144	DEPRESSIO	0.336851	0.00348818	0.0067687	0.606316	494164	0.00225544	18.4053	TRUE	1.08802e-05
GCST90199640	rs13107325	T	C	0.0736144	0.131282	0.0286355	4.54884e-06	8144	DEPRESSIO	0.0140438	0.0333316	0.0274125	0.224013	494164	0.00235069	19.1844	TRUE	1.13218e-05
GCST90199640	rs140527149	C	A	0.550523	-0.459947	0.0140263	1e-200	8144	DEPRESSIO	0.646826	-0.000665893	0.00670591	0.9209	494164	0.104696	952.114	TRUE	2.19919e-222
GCST90199640	rs140852306	T	C	0.0768229	-0.128618	0.0280679	4.59712e-06	8144	DEPRESSIO	0.050746	-0.00622541	0.0146294	0.670443	494164	0.00234644	19.1496	TRUE	7.16603e-06
GCST90199640	rs150629268	T	G	0.0254143	0.220045	0.0478751	4.30212e-06	8144	DEPRESSIO	0.0239448	-0.0316612	0.0213349	0.137806	494164	0.00239856	19.5761	TRUE	1.25587e-05
GCST90199640	rs151040866	A	G	0.0549247	-0.159233	0.0326279	1.05939e-06	8144	DEPRESSIO	0.0336015	0.0142101	0.0178854	0.426897	494164	0.00263227	21.4885	TRUE	2.17162e-06
GCST90199640	rs45622433	A	G	0.00786531	-0.392152	0.0846735	3.63311e-06	8144	DEPRESSIO	0.0269881	0.00634398	0.0195995	0.746179	494164	0.00240008	19.5884	TRUE	5.36065e-06
GCST90199640	rs57389554	A	G	0.0592876	-0.14118	0.0313033	6.48089e-06	8144	DEPRESSIO	0.0816077	0.0190596	0.0116774	0.102642	494164	0.00222329	18.1424	TRUE	2.01298e-05
GCST90199640	rs61287921	A	G	0.0120779	-0.307334	0.06837	6.95176e-06	8144	DEPRESSIO	0.00222447	0.0706136	0.0688807	0.305289	494164	0.00225406	18.394	TRUE	1.51872e-05
GCST90199640	rs61991622	A	G	0.0647691	0.139752	0.0309457	6.30045e-06	8144	DEPRESSIO	0.0358081	0.007172	0.0174616	0.681271	494164	0.0023661	19.3105	TRUE	9.65043e-06
GCST90199640	rs706151	G	A	0.467889	0.0669338	0.0149986	8.09437e-06	8144	DEPRESSIO	0.471617	0.0151045	0.00641295	0.0185067	494164	0.00223083	18.204	TRUE	3.71647e-05
GCST90199640	rs71631750	C	G	0.192917	0.0985226	0.0191944	2.85354e-07	8144	DEPRESSIO	0.194362	0.00671016	0.00809585	0.407195	494164	0.00302267	24.6852	TRUE	6.27533e-07
GCST90199640	rs72632963	C	T	0.0149686	-0.272225	0.0611352	8.47468e-06	8144	DEPRESSIO	0.0625634	-0.0122817	0.0132266	0.353116	494164	0.00218533	17.8319	TRUE	1.7365e-05
GCST90199640	rs7380998	G	A	0.961782	-0.179866	0.0385778	3.12531e-06	8144	DEPRESSIO	0.978624	0.00652373	0.0224284	0.771152	494164	0.00237833	19.4106	TRUE	4.53734e-06
GCST90199640	rs77951681	C	T	0.138948	0.101923	0.021744	2.76668e-06	8144	DEPRESSIO	0.0893995	0.00734553	0.0113442	0.517299	494164	0.00248574	20.2893	TRUE	5.00782e-06
GCST90199640	rs7969761	T	C	0.545855	0.0903542	0.0151665	2.56147e-09	8144	DEPRESSIO	0.556747	-0.00110422	0.0064326	0.863705	494164	0.00404761	33.0896	TRUE	4.04092e-09
GCST90199641	rs10898981	C	A	0.678023	0.0773381	0.0164678	2.64893e-06	7988	DEPRESSIO	0.729134	0.00735882	0.0071818	0.305529	494164	0.00261148	20.9099	TRUE	5.97733e-06
GCST90199641	rs111273747	G	A	0.010158	0.349979	0.0761519	4.31095e-06	7988	DEPRESSIO	0.00892457	-0.0158047	0.0344252	0.64616	494164	0.00246313	19.7192	TRUE	6.8297e-06
GCST90199641	rs116932970	C	A	0.042454	0.16785	0.0379049	9.50326e-06	7988	DEPRESSIO	0.0396811	0.00136668	0.016382	0.933513	494164	0.00229061	18.3348	TRUE	1.18545e-05
GCST90199641	rs117910752	G	A	0.0415035	0.185814	0.0381401	1.10542e-06	7988	DEPRESSIO	0.0232444	0.017022	0.0213839	0.426021	494164	0.00274702	21.9981	TRUE	2.24612e-06
GCST90199641	rs12050756	G	A	0.0314485	0.199795	0.0437976	5.07208e-06	7988	DEPRESSIO	0.131242	0.00364748	0.00949698	0.700929	494164	0.00243177	19.4674	TRUE	7.65236e-06
GCST90199641	rs12092559	T	G	0.118985	-0.106219	0.0234488	5.9031e-06	7988	DEPRESSIO	0.120812	-0.00307225	0.00983594	0.754776	494164	0.00236543	18.9351	TRUE	8.50444e-06
GCST90199641	rs140946796	G	T	0.00899371	0.373006	0.0808908	4.00306e-06	7988	DEPRESSIO	0.00251076	0.0361533	0.0650051	0.578101	494164	0.00248014	19.8557	TRUE	6.73259e-06
GCST90199641	rs141615044	A	C	0.010653	0.336958	0.0744002	5.92643e-06	7988	DEPRESSIO	0.0304552	-0.000336298	0.0186626	0.985623	494164	0.00239333	19.159	TRUE	7.17719e-06
GCST90199641	rs150551895	T	C	0.0176136	0.264587	0.0586271	6.39044e-06	7988	DEPRESSIO	0.00525872	0.0638659	0.0445464	0.15166	494164	0.00242269	19.3946	TRUE	1.75443e-05
GCST90199641	rs1561398	T	C	0.252229	-0.0832245	0.0178383	3.07873e-06	7988	DEPRESSIO	0.176585	0.00240055	0.00844854	0.776304	494164	0.00261274	20.92	TRUE	4.43179e-06
GCST90199641	rs189957470	T	C	0.0160574	-0.288782	0.0611897	2.36482e-06	7988	DEPRESSIO	0.0315858	-0.040499	0.0185782	0.0292638	494164	0.00263521	21.1004	TRUE	1.06066e-05
GCST90199641	rs62391856	T	C	0.215529	0.0882028	0.0192251	4.47738e-06	7988	DEPRESSIO	0.272061	-0.0107514	0.00726572	0.138942	494164	0.00263074	21.0645	TRUE	1.28647e-05
GCST90199641	rs6539427	C	T	0.220234	-0.0846334	0.0184289	4.38124e-06	7988	DEPRESSIO	0.290674	-0.00102801	0.00703275	0.883784	494164	0.00246015	19.6952	TRUE	5.75906e-06
GCST90199641	rs7510321	C	T	0.771942	0.0811601	0.0183015	9.22398e-06	7988	DEPRESSIO	0.755125	-0.00705217	0.00742953	0.342515	494164	0.00231924	18.5645	TRUE	1.89056e-05
GCST90199641	rs9491556	T	C	0.00679673	0.419107	0.0935382	7.44346e-06	7988	DEPRESSIO	0.00246768	0.0890496	0.0664888	0.180467	494164	0.00237147	18.9836	TRUE	1.92169e-05
GCST90199642	rs111422112	C	T	0.010822	0.342769	0.075336	5.36802e-06	8128	DEPRESSIO	0.0137259	0.0115752	0.0282057	0.681522	494164	0.00251545	20.4921	TRUE	8.25221e-06
GCST90199642	rs111534509	A	G	0.0533091	0.157601	0.034992	6.67078e-06	8128	DEPRESSIO	0.107854	0.0188373	0.0104701	0.071993	494164	0.00250702	20.4232	TRUE	2.27149e-05
GCST90199642	rs113682909	C	G	0.00939639	-0.405067	0.0804974	4.85273e-07	8128	DEPRESSIO	0.0351301	-0.0181454	0.0174108	0.297323	494164	0.00305453	24.8972	TRUE	1.19939e-06
GCST90199642	rs115232717	G	A	0.0059106	-0.516457	0.0995462	2.12436e-07	8128	DEPRESSIO	0.0070393	0.0209674	0.0377029	0.578128	494164	0.00313441	25.5503	TRUE	3.93455e-07
GCST90199642	rs117035597	A	C	0.0453645	-0.164258	0.0368759	8.41487e-06	8128	DEPRESSIO	0.0566002	0.00632697	0.0138417	0.647603	494164	0.00233688	19.034	TRUE	1.31275e-05
GCST90199642	rs117587050	C	T	0.015144	0.301156	0.0631777	1.87162e-06	8128	DEPRESSIO	0.0401337	-0.00434598	0.0162293	0.788864	494164	0.00270537	22.0435	TRUE	2.71146e-06
GCST90199642	rs12144476	C	T	0.0264037	0.222626	0.0482583	3.96485e-06	8128	DEPRESSIO	0.0135205	-0.0254327	0.0282256	0.367561	494164	0.00254815	20.7592	TRUE	8.23904e-06
GCST90199642	rs12625462	A	G	0.141742	0.100419	0.0222218	6.21488e-06	8128	DEPRESSIO	0.0804454	-0.00936018	0.0117759	0.426693	494164	0.00245346	19.9858	TRUE	1.19226e-05
GCST90199642	rs13046014	C	G	0.0710291	0.143955	0.0298658	1.43512e-06	8128	DEPRESSIO	0.0445783	-0.0230745	0.0155826	0.138664	494164	0.00273478	22.2837	TRUE	4.43214e-06
GCST90199642	rs13100424	G	C	0.0200999	0.294562	0.0550166	8.60081e-08	8128	DEPRESSIO	0.0184001	-0.034141	0.0241747	0.157872	494164	0.0034179	27.8691	TRUE	2.93593e-07
GCST90199642	rs1420467	A	G	0.792493	0.0920482	0.0191097	1.45859e-06	8128	DEPRESSIO	0.80739	-0.00603402	0.00809558	0.456062	494164	0.00278669	22.7079	TRUE	2.86382e-06
GCST90199642	rs142220999	T	C	0.0109313	0.334271	0.0744908	7.20911e-06	8128	DEPRESSIO	0.00610595	0.000639191	0.0416055	0.987742	494164	0.00241616	19.6813	TRUE	8.71155e-06
GCST90199642	rs144424724	T	C	0.0110974	-0.331572	0.0738799	7.18982e-06	8128	DEPRESSIO	0.00397512	0.0185069	0.0508785	0.716048	494164	0.00241302	19.6556	TRUE	1.06683e-05
GCST90199642	rs145095548	C	A	0.00468731	0.524916	0.112951	3.363e-06	8128	DEPRESSIO	0.0341357	0.00100648	0.0174268	0.953944	494164	0.00257095	20.9454	TRUE	4.22734e-06
GCST90199642	rs183901354	T	C	0.00166482	-0.901248	0.188913	1.83581e-06	8128	DEPRESSIO	0.054223	0.00189227	0.0141873	0.893895	494164	0.00269999	21.9995	TRUE	2.44696e-06
GCST90199642	rs186730428	G	A	0.377822	-0.0721017	0.0158572	5.44296e-06	8128	DEPRESSIO	0.315238	-0.00870056	0.00689355	0.206902	494164	0.00244412	19.9096	TRUE	1.37823e-05
GCST90199642	rs2186050	C	G	0.355675	-0.0781457	0.0165737	2.41664e-06	8128	DEPRESSIO	0.384552	0.00226825	0.00658759	0.730604	494164	0.00279897	22.8083	TRUE	3.6471e-06
GCST90199642	rs2744764	T	C	0.0960564	0.117358	0.0259235	5.98024e-06	8128	DEPRESSIO	0.0992594	0.00242351	0.0107197	0.821138	494164	0.00239179	19.4823	TRUE	8.21858e-06
GCST90199642	rs34552467	C	A	0.329207	0.0748839	0.0166187	6.60635e-06	8128	DEPRESSIO	0.320895	-0.0129629	0.00689231	0.0600012	494164	0.00247665	20.1752	TRUE	2.35706e-05
GCST90199642	rs3845611	G	T	0.13437	-0.104901	0.0226947	3.79543e-06	8128	DEPRESSIO	0.166691	-0.00659784	0.00858077	0.441947	494164	0.00255991	20.8552	TRUE	7.30341e-06
GCST90199642	rs60688348	C	A	0.263264	0.0788168	0.0175391	6.99747e-06	8128	DEPRESSIO	0.354462	-0.00676863	0.00669405	0.311949	494164	0.00240974	19.6289	TRUE	1.51454e-05
GCST90199642	rs62058095	C	G	0.00930835	-0.355229	0.07998	8.93446e-06	8128	DEPRESSIO	0.0065674	-0.0258903	0.0405683	0.523349	494164	0.00232733	18.956	TRUE	1.54492e-05
GCST90199642	rs7190382	T	A	0.643304	-0.0809751	0.0163858	7.74104e-07	8128	DEPRESSIO	0.682544	0.0041652	0.00686946	0.544292	494164	0.00300918	24.5264	TRUE	1.42281e-06
GCST90199642	rs7252227	T	G	0.581229	-0.0705068	0.0155659	5.90998e-06	8128	DEPRESSIO	0.656575	-0.000735977	0.00672361	0.912836	494164	0.00242	19.7126	TRUE	7.58069e-06
GCST90199642	rs72688441	A	G	0.0538338	-0.603321	0.0335227	2.04224e-72	8128	DEPRESSIO	0.113111	-0.013405	0.0100444	0.182013	494164	0.0370808	312.922	TRUE	4.65745e-69
GCST90199642	rs72722075	T	C	0.123722	-0.141262	0.0235479	1.98631e-09	8128	DEPRESSIO	0.127569	-0.003605	0.00960234	0.707341	494164	0.00432683	35.3126	TRUE	3.6859e-09
GCST90199642	rs73217598	A	G	0.0144704	0.307856	0.0648737	2.08033e-06	8128	DEPRESSIO	0.0112094	-0.0233258	0.0300462	0.437554	494164	0.00270318	22.0256	TRUE	4.1102e-06
GCST90199642	rs73248229	G	T	0.0358819	-0.190145	0.0417423	5.23327e-06	8128	DEPRESSIO	0.0224944	-0.0190571	0.0219906	0.386159	494164	0.00250153	20.3784	TRUE	1.05394e-05
GCST90199642	rs73317157	A	G	0.0875741	-0.122647	0.0273357	7.23375e-06	8128	DEPRESSIO	0.0398421	0.013809	0.016345	0.398197	494164	0.0024039	19.5812	TRUE	1.4203e-05
GCST90199642	rs74995512	A	G	0.0113902	-0.331117	0.0720991	4.37895e-06	8128	DEPRESSIO	0.00994219	-0.0170816	0.0323617	0.597614	494164	0.00246916	20.1141	TRUE	7.26241e-06
GCST90199642	rs77703857	T	C	0.0350223	0.191571	0.0432535	9.46597e-06	8128	DEPRESSIO	0.0277723	-0.00490439	0.0204197	0.810191	494164	0.00248057	20.2072	TRUE	1.29779e-05
GCST90199642	rs77987208	C	T	0.132946	-0.117677	0.0227397	2.27943e-07	8128	DEPRESSIO	0.173031	0.00310785	0.00847678	0.713894	494164	0.00319253	26.0256	TRUE	3.71184e-07
GCST90199642	rs7903429	T	C	0.170385	0.0970626	0.0205295	2.268e-06	8128	DEPRESSIO	0.19389	-0.00314145	0.00807153	0.697127	494164	0.00266343	21.7009	TRUE	3.52435e-06
GCST90199642	rs80012250	G	A	0.0478994	-0.164302	0.0363521	6.19202e-06	8128	DEPRESSIO	0.0310563	0.0013693	0.018635	0.941424	494164	0.00246223	20.0575	TRUE	7.76596e-06
GCST90199643	rs115155467	G	A	0.00815257	-0.460446	0.0942028	1.0196e-06	6877	DEPRESSIO	0.0151074	0.0230231	0.0261753	0.37909	494164	0.00342868	23.6533	TRUE	2.05452e-06
GCST90199643	rs115480587	G	A	0.024909	-0.243568	0.0535613	5.42975e-06	6877	DEPRESSIO	0.0351904	-0.00985809	0.0174652	0.572453	494164	0.00288185	19.87	TRUE	8.68927e-06
GCST90199643	rs118040844	A	T	0.00810253	0.429065	0.0950748	6.39414e-06	6877	DEPRESSIO	0.00304472	0.0845129	0.0607449	0.164142	494164	0.00295913	20.4044	TRUE	1.58624e-05
GCST90199643	rs13101279	A	G	0.608785	0.0770005	0.0172893	8.44267e-06	6877	DEPRESSIO	0.695508	0.00969172	0.00697471	0.164665	494164	0.00282421	19.4714	TRUE	2.06458e-05
GCST90199643	rs146174820	A	G	0.0197154	-0.286214	0.0611534	2.86509e-06	6877	DEPRESSIO	0.007828	-0.0157649	0.0375019	0.674211	494164	0.00316643	21.8383	TRUE	4.30668e-06
GCST90199643	rs2155345	T	G	0.318609	-0.0810837	0.0182146	8.52414e-06	6877	DEPRESSIO	0.3028	-0.0196979	0.00706325	0.00529054	494164	0.00285464	19.6818	TRUE	4.27962e-05
GCST90199643	rs2290258	C	A	0.106372	0.124683	0.0274227	5.44905e-06	6877	DEPRESSIO	0.0779966	0.010998	0.011946	0.357237	494164	0.00295548	20.3792	TRUE	1.0579e-05
GCST90199643	rs2351511	T	C	0.985905	0.322661	0.0724084	8.3451e-06	6877	DEPRESSIO	0.992396	0.0273719	0.0366768	0.455487	494164	0.0028935	19.9505	TRUE	1.4537e-05
GCST90199643	rs3132031	C	G	0.083724	0.136212	0.0306465	8.80501e-06	6877	DEPRESSIO	0.106615	-0.000372802	0.0103577	0.971288	494164	0.00284667	19.6267	TRUE	1.0463e-05
GCST90199643	rs55917677	T	C	0.234824	0.0908851	0.0199131	5.01701e-06	6877	DEPRESSIO	0.269696	-0.00973251	0.00717568	0.174998	494164	0.00296838	20.4684	TRUE	1.23573e-05
GCST90199643	rs60930884	G	T	0.0979532	-0.127602	0.028606	8.16974e-06	6877	DEPRESSIO	0.109103	-0.0121334	0.0102357	0.235859	494164	0.00287735	19.8389	TRUE	1.7975e-05
GCST90199643	rs62448268	A	G	0.206154	0.0953227	0.0205955	3.68649e-06	6877	DEPRESSIO	0.240157	-0.0215783	0.0075046	0.0040359	494164	0.00297407	20.5077	TRUE	2.07225e-05
GCST90199643	rs73153108	T	C	0.027794	0.230561	0.0515713	7.7958e-06	6877	DEPRESSIO	0.0128728	-0.00865109	0.0291865	0.766918	494164	0.00287284	19.8077	TRUE	1.06883e-05
GCST90199643	rs7403557	G	A	0.731422	0.101229	0.019175	1.29754e-07	6877	DEPRESSIO	0.667867	-0.0017571	0.00678772	0.79574	494164	0.00402604	27.7909	TRUE	1.90229e-07
GCST90199643	rs74927400	T	C	0.0157956	0.330046	0.0678883	1.16438e-06	6877	DEPRESSIO	0.0190062	-0.0211083	0.0236915	0.372949	494164	0.00338688	23.364	TRUE	2.35073e-06
GCST90199643	rs75878687	C	G	0.0193798	0.274662	0.0617298	8.61017e-06	6877	DEPRESSIO	0.0161827	-0.0207745	0.0254247	0.413872	494164	0.00286733	19.7696	TRUE	1.55571e-05
GCST90199643	rs7687207	G	A	0.548944	0.0783161	0.0172861	5.88215e-06	6877	DEPRESSIO	0.656283	0.00392211	0.0067503	0.561222	494164	0.00303732	20.9452	TRUE	9.47689e-06
GCST90199643	rs76962381	T	C	0.207403	-0.10889	0.0207547	1.55001e-07	6877	DEPRESSIO	0.130525	0.00366925	0.00954357	0.700627	494164	0.00389828	26.9056	TRUE	2.44946e-07
GCST90199643	rs80078071	A	G	0.191709	0.0973519	0.0216891	7.17216e-06	6877	DEPRESSIO	0.248878	0.00574576	0.00744289	0.440127	494164	0.00293717	20.2525	TRUE	1.27297e-05
GCST90199643	rs9514591	C	T	0.299417	-0.0820086	0.0184498	8.79046e-06	6877	DEPRESSIO	0.276248	-0.00708973	0.00713873	0.320644	494164	0.00282153	19.4529	TRUE	1.74219e-05
GCST90199644	rs113666924	A	G	0.0343297	-0.199128	0.043086	3.80707e-06	8137	DEPRESSIO	0.0780648	-0.0161531	0.0118879	0.174215	494164	0.00262902	21.4434	TRUE	1.03911e-05
GCST90199644	rs115810418	T	A	0.0458835	0.173537	0.0370651	2.84155e-06	8137	DEPRESSIO	0.0152525	0.0622812	0.0265376	0.0189304	494164	0.00263677	21.5068	TRUE	1.40636e-05
GCST90199644	rs11653172	G	A	0.507309	-0.0719812	0.0161773	8.6063e-06	8137	DEPRESSIO	0.571172	0.0133853	0.00647393	0.0386803	494164	0.00259009	21.1251	TRUE	3.35131e-05
GCST90199644	rs11657948	A	G	0.0951605	0.119169	0.026931	9.6448e-06	8137	DEPRESSIO	0.066812	-0.0265679	0.0128306	0.0383893	494164	0.0024456	19.9437	TRUE	3.73205e-05
GCST90199644	rs116892987	A	G	0.0122552	-0.329003	0.0711461	3.758e-06	8137	DEPRESSIO	0.00241881	0.029556	0.0695728	0.670968	494164	0.00262056	21.3743	TRUE	5.88763e-06
GCST90199644	rs117966480	C	A	0.0145231	-0.322677	0.0654721	8.28759e-07	8137	DEPRESSIO	0.0105418	0.0453631	0.0321029	0.15764	494164	0.00298038	24.3179	TRUE	2.52809e-06
GCST90199644	rs12431055	T	C	0.0798941	0.128412	0.0287893	8.17999e-06	8137	DEPRESSIO	0.0624699	0.0189509	0.0131728	0.150254	494164	0.00242434	19.7699	TRUE	2.24519e-05
GCST90199644	rs12549440	T	C	0.34769	0.0794261	0.0165038	1.48987e-06	8137	DEPRESSIO	0.431397	0.00852487	0.00646547	0.187329	494164	0.00286156	23.3456	TRUE	4.16196e-06
GCST90199644	rs13065149	T	G	0.416893	-0.0774221	0.0160933	1.50311e-06	8137	DEPRESSIO	0.467908	-0.00669685	0.00640666	0.295886	494164	0.00291429	23.777	TRUE	3.54966e-06
GCST90199644	rs139776	T	C	0.332129	-0.0834689	0.0169698	8.7129e-07	8137	DEPRESSIO	0.311486	0.00391847	0.00693448	0.572026	494164	0.00309086	25.2221	TRUE	1.55478e-06
GCST90199644	rs144661998	A	G	0.159529	0.0958879	0.0213092	6.80036e-06	8137	DEPRESSIO	0.11488	0.0220458	0.010097	0.0290068	494164	0.00246559	20.1071	TRUE	2.8733e-05
GCST90199644	rs147824813	G	T	0.0136067	0.298848	0.0673004	8.9747e-06	8137	DEPRESSIO	0.0167033	-0.000718872	0.0248762	0.976946	494164	0.00239736	19.5494	TRUE	1.0891e-05
GCST90199644	rs150576152	G	A	0.0301517	0.207064	0.0456525	5.7426e-06	8137	DEPRESSIO	0.0337743	-0.0175756	0.0175789	0.317401	494164	0.00250758	20.4504	TRUE	1.246e-05
GCST90199644	rs2628473	C	G	0.306775	0.0753681	0.0169935	9.20294e-06	8137	DEPRESSIO	0.264607	0.0142949	0.00724902	0.0486116	494164	0.00241601	19.7019	TRUE	3.38226e-05
GCST90199644	rs35155698	C	T	0.300798	0.0750576	0.0169732	9.77406e-06	8137	DEPRESSIO	0.320172	0.00257103	0.00686942	0.708202	494164	0.00236972	19.3235	TRUE	1.44756e-05
GCST90199644	rs56113850	C	T	0.576193	-0.105914	0.0155754	1.04562e-11	8137	DEPRESSIO	0.564475	0.000341856	0.00656927	0.958498	494164	0.00547864	44.8143	TRUE	1.68052e-11
GCST90199644	rs62205691	A	G	0.0153181	-0.282897	0.0634126	8.15002e-06	8137	DEPRESSIO	0.00758389	-0.00226315	0.0377228	0.95216	494164	0.00241428	19.6877	TRUE	1.00901e-05
GCST90199644	rs62462718	A	G	0.317824	-0.0777005	0.0173769	7.76761e-06	8137	DEPRESSIO	0.328358	0.00486441	0.00686573	0.478631	494164	0.00261795	21.3529	TRUE	1.40626e-05
GCST90199644	rs6497692	T	C	0.431385	0.0748062	0.0156289	1.69789e-06	8137	DEPRESSIO	0.356302	-0.00711953	0.00666804	0.285651	494164	0.00274529	22.3944	TRUE	4.04413e-06
GCST90199644	rs6569661	G	A	0.726404	-0.0859588	0.0178126	1.39498e-06	8137	DEPRESSIO	0.680829	0.00916751	0.00689078	0.183386	494164	0.00293696	23.9626	TRUE	3.93809e-06
GCST90199644	rs6669746	A	G	0.483722	0.0701676	0.0154489	5.57445e-06	8137	DEPRESSIO	0.483663	-0.0120597	0.0063833	0.0588586	494164	0.00245914	20.0544	TRUE	2.02247e-05
GCST90199644	rs6878843	T	G	0.0981603	0.11814	0.0259449	5.27622e-06	8137	DEPRESSIO	0.126136	0.00960247	0.00964482	0.319441	494164	0.00247109	20.1521	TRUE	1.14615e-05
GCST90199644	rs72870405	A	T	0.0614672	-0.15323	0.0326215	2.63736e-06	8137	DEPRESSIO	0.0819881	-0.00851296	0.0116696	0.465698	494164	0.00270901	22.0977	TRUE	5.0236e-06
GCST90199644	rs7485735	C	T	0.686925	-0.0794824	0.0175283	5.77336e-06	8137	DEPRESSIO	0.798042	-0.00419655	0.00796773	0.598406	494164	0.00271725	22.1651	TRUE	9.49081e-06
GCST90199644	rs79880362	T	C	0.0745231	0.146943	0.0295016	6.33111e-07	8137	DEPRESSIO	0.0437832	-0.00259676	0.0156634	0.868326	494164	0.00297841	24.3017	TRUE	8.81291e-07
GCST90199645	rs112388569	T	C	0.0132667	-0.298781	0.0671713	8.66557e-06	8200	DEPRESSIO	0.0165686	-0.020986	0.0257702	0.415444	494164	0.00233721	19.2054	TRUE	1.66578e-05
GCST90199645	rs114371828	T	C	0.0166605	-0.267108	0.0601557	8.98427e-06	8200	DEPRESSIO	0.00556093	0.10635	0.0429556	0.0132935	494164	0.00233774	19.2097	TRUE	4.39601e-05
GCST90199645	rs115520044	A	G	0.0166095	0.330168	0.0606751	5.28093e-08	8200	DEPRESSIO	0.0100672	0.0496403	0.0328293	0.130516	494164	0.00356109	29.2981	TRUE	1.98995e-07
GCST90199645	rs116020639	C	T	0.0157528	-0.316022	0.0623683	4.04057e-07	8200	DEPRESSIO	0.00513835	-0.017879	0.0456278	0.695173	494164	0.0030969	25.4672	TRUE	6.60812e-07
GCST90199645	rs140759816	A	T	0.0375843	-0.186302	0.0405924	4.44137e-06	8200	DEPRESSIO	0.0188519	-0.00680259	0.0236274	0.773416	494164	0.00251093	20.6364	TRUE	6.39236e-06
GCST90199645	rs145444661	T	C	0.0131884	-0.329336	0.0679412	1.25107e-06	8200	DEPRESSIO	0.00926502	0.000424505	0.0345542	0.990198	494164	0.00282316	23.2098	TRUE	1.55914e-06
GCST90199645	rs1594297	A	G	0.974516	0.224925	0.0505211	8.50366e-06	8200	DEPRESSIO	0.96634	-0.010569	0.0176757	0.549883	494164	0.00251282	20.652	TRUE	1.44308e-05
GCST90199645	rs183574340	A	G	0.00850881	-0.415375	0.0834702	6.48022e-07	8200	DEPRESSIO	0.0273791	-0.0221397	0.0194309	0.254534	494164	0.00291118	23.9355	TRUE	1.69097e-06
GCST90199645	rs186185553	T	C	0.0190144	-0.255397	0.0568661	7.08223e-06	8200	DEPRESSIO	0.00889341	0.0799141	0.0345747	0.0208137	494164	0.00243336	19.9974	TRUE	3.22363e-05
GCST90199645	rs2108740	A	C	0.0446539	-0.169235	0.0373631	5.91354e-06	8200	DEPRESSIO	0.0383978	0.0163096	0.0165122	0.323286	494164	0.0024436	20.0817	TRUE	1.27678e-05
GCST90199645	rs34099891	T	G	0.26108	-0.0824109	0.0174244	2.24925e-06	8200	DEPRESSIO	0.275037	-0.00626598	0.00714579	0.380554	494164	0.00262042	21.5386	TRUE	4.72925e-06
GCST90199645	rs4148714	C	A	0.0913027	-0.125867	0.027082	3.35762e-06	8200	DEPRESSIO	0.0657589	0.0171915	0.0128883	0.182244	494164	0.00262879	21.6077	TRUE	9.128e-06
GCST90199645	rs553719	C	T	0.937921	0.147306	0.0328968	7.54079e-06	8200	DEPRESSIO	0.896191	-0.0110142	0.0104757	0.293071	494164	0.00252686	20.7677	TRUE	1.6717e-05
GCST90199645	rs5997787	C	T	0.55684	0.0735554	0.0159581	4.04072e-06	8200	DEPRESSIO	0.694178	0.000495783	0.00699467	0.943493	494164	0.00267024	21.9492	TRUE	5.11004e-06
GCST90199645	rs62027288	C	T	0.460441	0.0759955	0.0156247	1.15144e-06	8200	DEPRESSIO	0.346981	0.00253099	0.00674156	0.70734	494164	0.00286958	23.5925	TRUE	1.81148e-06
GCST90199645	rs73202647	C	T	0.121515	-0.109072	0.0238233	4.68646e-06	8200	DEPRESSIO	0.108485	0.00228316	0.0103122	0.824778	494164	0.00253992	20.8753	TRUE	6.47125e-06
GCST90199645	rs73328382	A	C	0.00586941	-0.490215	0.101636	1.41227e-06	8200	DEPRESSIO	0.0668597	-0.00366629	0.0127407	0.77353	494164	0.00280441	23.0552	TRUE	2.09105e-06
GCST90199645	rs74489311	A	T	0.00103899	-1.12714	0.240369	2.74252e-06	8200	DEPRESSIO	0.0173973	-0.0045134	0.0244363	0.853464	494164	0.00263722	21.6771	TRUE	3.74889e-06
GCST90199645	rs76051019	A	G	0.0258336	-0.23203	0.0487058	1.89885e-06	8200	DEPRESSIO	0.00736698	0.0681989	0.0381624	0.0739265	494164	0.00270979	22.2753	TRUE	6.98515e-06
GCST90199645	rs77082173	T	C	0.030454	0.201076	0.0453441	9.23095e-06	8200	DEPRESSIO	0.0301222	-0.0168584	0.0189478	0.373611	494164	0.00238761	19.6205	TRUE	1.84853e-05
GCST90199646	rs10097464	C	T	0.441401	-0.0715199	0.015626	4.71698e-06	8013	DEPRESSIO	0.540282	0.00467397	0.0064195	0.466559	494164	0.00252242	20.2582	TRUE	8.74367e-06
GCST90199646	rs1010664	C	T	0.0324447	0.200004	0.0431905	3.64356e-06	8013	DEPRESSIO	0.0308215	0.00240748	0.0184879	0.896393	494164	0.00251146	20.17	TRUE	4.76492e-06
GCST90199646	rs10153505	G	T	0.854558	-0.109387	0.02296	1.89575e-06	8013	DEPRESSIO	0.839415	-0.00723382	0.00878427	0.410226	494164	0.00297435	23.8986	TRUE	3.84546e-06
GCST90199646	rs1041350	C	T	0.162725	0.0994006	0.0208627	1.8932e-06	8013	DEPRESSIO	0.117715	-0.0156258	0.0100813	0.121147	494164	0.00269234	21.6266	TRUE	5.95218e-06
GCST90199646	rs113812650	T	C	0.00708375	-0.420894	0.0921	4.87808e-06	8013	DEPRESSIO	0.0171689	-0.0017767	0.0248033	0.942895	494164	0.00249202	20.0134	TRUE	6.12359e-06
GCST90199646	rs117167763	T	C	0.00338685	0.594305	0.13274	7.56251e-06	8013	DEPRESSIO	0.0122184	-0.0192274	0.0295383	0.515091	494164	0.00238436	19.1467	TRUE	1.31844e-05
GCST90199646	rs12471344	A	G	0.0351109	-0.204526	0.0425454	1.53017e-06	8013	DEPRESSIO	0.0415141	-0.0466588	0.0163745	0.00437915	494164	0.0028343	22.7701	TRUE	1.0516e-05
GCST90199646	rs147503040	A	G	0.0254653	0.240882	0.0486921	7.53505e-07	8013	DEPRESSIO	0.0165094	-0.0783684	0.0256791	0.00227447	494164	0.00287995	23.1379	TRUE	6.20748e-06
GCST90199646	rs187258635	T	C	0.0215081	-0.236251	0.0532573	9.16358e-06	8013	DEPRESSIO	0.0184586	0.0522197	0.0238411	0.028501	494164	0.00234929	18.8645	TRUE	3.75913e-05
GCST90199646	rs2833465	T	C	0.12614	-0.110209	0.023061	1.76156e-06	8013	DEPRESSIO	0.167378	0.0176576	0.00854417	0.0387695	494164	0.00267768	21.5085	TRUE	7.56279e-06
GCST90199646	rs367715	G	A	0.348675	0.0721685	0.0160673	7.0676e-06	8013	DEPRESSIO	0.197885	-0.011332	0.0080709	0.160301	494164	0.00236561	18.9959	TRUE	1.90111e-05
GCST90199646	rs375709482	T	C	0.0191874	-0.273576	0.0557177	9.10581e-07	8013	DEPRESSIO	0.0123924	-0.0410816	0.0288723	0.154773	494164	0.00281701	22.6308	TRUE	2.75519e-06
GCST90199646	rs3861695	T	C	0.683305	-0.0760413	0.0169127	6.92059e-06	8013	DEPRESSIO	0.83859	0.0130386	0.00878454	0.13774	494164	0.00250256	20.0983	TRUE	1.95039e-05
GCST90199646	rs522708	G	A	0.283475	-0.0822705	0.0169917	1.28672e-06	8013	DEPRESSIO	0.313495	0.0096315	0.00687103	0.160989	494164	0.00274957	22.0875	TRUE	3.77575e-06
GCST90199646	rs6010005	C	G	0.0237352	0.229928	0.05	4.25419e-06	8013	DEPRESSIO	0.0298069	-0.0179145	0.0188721	0.342489	494164	0.00245005	19.6755	TRUE	9.01427e-06
GCST90199646	rs62362979	G	A	0.0161857	0.273101	0.0610391	7.66985e-06	8013	DEPRESSIO	0.00867706	0.0578117	0.0354884	0.103307	494164	0.00237531	19.074	TRUE	2.33165e-05
GCST90199646	rs62621664	T	G	0.0182409	0.265359	0.0575444	4.00005e-06	8013	DEPRESSIO	0.0110617	-0.0210767	0.0319635	0.509639	494164	0.00252202	20.255	TRUE	7.16031e-06
GCST90199646	rs72645867	A	G	0.0602902	0.162441	0.0331451	9.53955e-07	8013	DEPRESSIO	0.0327718	0.0172587	0.0185269	0.351572	494164	0.00298994	24.0242	TRUE	2.12371e-06
GCST90199646	rs72824920	C	T	0.0442895	0.192917	0.0371937	2.13916e-07	8013	DEPRESSIO	0.0376681	0.0187811	0.0168993	0.266417	494164	0.00315064	25.3195	TRUE	5.68181e-07
GCST90199646	rs72950259	G	T	0.00712767	0.409958	0.0917044	7.80613e-06	8013	DEPRESSIO	0.0121652	0.0445319	0.028982	0.124406	494164	0.00237876	19.1016	TRUE	2.25063e-05
GCST90199646	rs73217253	A	G	0.0584083	-0.160981	0.0328036	9.2284e-07	8013	DEPRESSIO	0.050597	0.00356138	0.0145702	0.806898	494164	0.00285047	22.9004	TRUE	1.33472e-06
GCST90199646	rs75476920	C	T	0.15625	-0.0942693	0.0212045	8.75949e-06	8013	DEPRESSIO	0.0798594	0.00765782	0.0119093	0.520216	494164	0.00234317	18.8152	TRUE	1.51273e-05
GCST90199646	rs76930336	A	C	0.0324797	-0.202699	0.0432874	2.83225e-06	8013	DEPRESSIO	0.0406056	-0.0227648	0.016258	0.161448	494164	0.00258229	20.7403	TRUE	7.97372e-06
GCST90199646	rs77091748	T	C	0.0181761	0.25787	0.0580381	8.86671e-06	8013	DEPRESSIO	0.00737178	0.030421	0.0391167	0.436748	494164	0.00237337	19.0583	TRUE	1.65308e-05
GCST90199646	rs77380220	A	G	0.0258828	0.222387	0.0486142	4.77297e-06	8013	DEPRESSIO	0.0164087	-0.0168633	0.0254468	0.507531	494164	0.00249386	20.0282	TRUE	8.50956e-06
GCST90199646	rs79188489	T	G	0.0106531	0.343904	0.0751315	4.70886e-06	8013	DEPRESSIO	0.0101967	0.003826	0.0321807	0.905362	494164	0.00249304	20.0216	TRUE	6.08448e-06
GCST90199646	rs9572022	G	A	0.568464	-0.0758655	0.0155994	1.154e-06	8013	DEPRESSIO	0.590876	0.0134868	0.00650834	0.0382428	494164	0.00282383	22.6858	TRUE	5.11462e-06
GCST90199646	rs9959080	A	G	0.807333	-0.0926697	0.0194371	1.86358e-06	8013	DEPRESSIO	0.767145	-0.00807315	0.00755438	0.285217	494164	0.00267156	21.4592	TRUE	4.39026e-06
GCST90199647	rs10902695	T	C	0.274212	-0.0834655	0.018084	3.9229e-06	7822	DEPRESSIO	0.312645	0.00591657	0.00689934	0.391138	494164	0.00277294	21.7447	TRUE	7.82378e-06
GCST90199647	rs114110478	C	G	0.0759902	0.142487	0.0303158	2.60048e-06	7822	DEPRESSIO	0.0544697	-0.0263563	0.0140812	0.0612435	494164	0.00285111	22.3595	TRUE	9.54425e-06
GCST90199647	rs115520044	A	G	0.016898	0.322722	0.0619626	1.90536e-07	7822	DEPRESSIO	0.0100672	0.0496403	0.0328293	0.130516	494164	0.00346036	27.154	TRUE	6.50507e-07
GCST90199647	rs116572946	T	C	0.0176742	-0.278367	0.060805	4.694e-06	7822	DEPRESSIO	0.0171459	-0.0244272	0.0245599	0.319933	494164	0.00269067	21.0978	TRUE	1.00643e-05
GCST90199647	rs116926604	C	T	0.0187757	-0.276332	0.0591917	3.03525e-06	7822	DEPRESSIO	0.0442465	0.0269538	0.0155793	0.0836123	494164	0.00281356	22.0641	TRUE	1.01688e-05
GCST90199647	rs12259905	T	C	0.0731332	0.155223	0.0305894	3.88709e-07	7822	DEPRESSIO	0.112292	0.00187381	0.0101086	0.85294	494164	0.00326644	25.6272	TRUE	5.48519e-07
GCST90199647	rs1388182	T	C	0.0561395	-0.155876	0.0349153	8.02918e-06	7822	DEPRESSIO	0.0159248	-0.0406446	0.0257338	0.114238	494164	0.00257493	20.1879	TRUE	2.33468e-05
GCST90199647	rs149370966	A	G	0.0180128	-0.270438	0.0600696	6.72911e-06	7822	DEPRESSIO	0.00625314	0.049195	0.0411216	0.231568	494164	0.00258733	20.2854	TRUE	1.59346e-05
GCST90199647	rs17428030	G	A	0.0811424	0.136372	0.0301283	5.99992e-06	7822	DEPRESSIO	0.103869	-0.0126431	0.0104808	0.227699	494164	0.00277317	21.7465	TRUE	1.43664e-05
GCST90199647	rs180968112	A	G	0.0133062	-0.313019	0.0708522	9.96551e-06	7822	DEPRESSIO	0.00968183	-0.0264305	0.0339566	0.436355	494164	0.00257281	20.1713	TRUE	1.83458e-05
GCST90199647	rs2245730	C	A	0.435058	-0.0787472	0.0162537	1.26685e-06	7822	DEPRESSIO	0.426358	0.0022186	0.00647829	0.732	494164	0.00304825	23.9102	TRUE	1.92114e-06
GCST90199647	rs258831	G	C	0.172656	-0.0982197	0.0220943	8.76968e-06	7822	DEPRESSIO	0.198447	0.00937256	0.0080945	0.246908	494164	0.0027561	21.6123	TRUE	2.00736e-05
GCST90199647	rs34804482	C	T	0.0234865	-0.242551	0.0527985	4.35018e-06	7822	DEPRESSIO	0.00276692	-0.08095	0.0623877	0.194449	494164	0.00269856	21.1599	TRUE	1.11436e-05
GCST90199647	rs4615950	T	C	0.399028	-0.0738501	0.0164924	7.54096e-06	7822	DEPRESSIO	0.435561	-0.00747008	0.00644188	0.246207	494164	0.00261571	20.5085	TRUE	1.73978e-05
GCST90199647	rs643104	C	T	0.336783	-0.0815481	0.017458	2.99589e-06	7822	DEPRESSIO	0.323764	-0.0166951	0.00683647	0.0146036	494164	0.00297073	23.3003	TRUE	1.50914e-05
GCST90199647	rs67360043	A	T	0.210393	0.0886627	0.0196537	6.44475e-06	7822	DEPRESSIO	0.310281	-0.00641846	0.00691088	0.353021	494164	0.00261189	20.4784	TRUE	1.31354e-05
GCST90199647	rs72793907	G	A	0.0174664	-0.274555	0.0606691	6.02668e-06	7822	DEPRESSIO	0.00998082	-0.0059321	0.0327603	0.856308	494164	0.00258726	20.2848	TRUE	7.99852e-06
GCST90199647	rs7323950	G	A	0.669651	-0.0792948	0.0174912	5.80379e-06	7822	DEPRESSIO	0.681484	0.0100431	0.00688468	0.144629	494164	0.0027819	21.8151	TRUE	1.60581e-05
GCST90199647	rs74069834	G	A	0.0173385	-0.270594	0.0611119	9.51795e-06	7822	DEPRESSIO	0.0137794	0.0261704	0.0279914	0.349817	494164	0.00249506	19.5602	TRUE	1.91632e-05
GCST90199647	rs74526939	G	A	0.0338003	-0.20014	0.0441667	5.85782e-06	7822	DEPRESSIO	0.030161	0.0207869	0.0188098	0.269112	494164	0.00261629	20.513	TRUE	1.32544e-05
GCST90199647	rs75095637	C	A	0.0721271	0.140865	0.0309814	5.44768e-06	7822	DEPRESSIO	0.0773098	-0.00825079	0.0119287	0.489141	494164	0.00265597	20.825	TRUE	9.75146e-06
GCST90199647	rs75723819	A	C	0.0308404	-0.211336	0.0468234	6.37754e-06	7822	DEPRESSIO	0.0379526	0.0132866	0.0166681	0.425379	494164	0.00266988	20.9344	TRUE	1.20619e-05
GCST90199647	rs75870478	T	C	0.0183091	-0.281468	0.0600974	2.81969e-06	7822	DEPRESSIO	0.0160058	-0.0135679	0.0254475	0.593915	494164	0.00284793	22.3344	TRUE	4.69663e-06
GCST90199647	rs79361921	A	G	0.0295007	-0.232926	0.0470132	7.25218e-07	7822	DEPRESSIO	0.0577065	-0.00449707	0.0137775	0.744117	494164	0.00310666	24.3698	TRUE	1.10405e-06
GCST90199647	rs79542551	G	A	0.0127102	-0.328871	0.0716904	4.48836e-06	7822	DEPRESSIO	0.00248064	0.0445133	0.0664957	0.503231	494164	0.00271443	21.2846	TRUE	7.98317e-06
GCST90199648	rs10152997	C	T	0.552011	-0.0762043	0.0152829	6.15686e-07	8139	DEPRESSIO	0.577669	0.00124547	0.00647982	0.847579	494164	0.00287213	23.4378	TRUE	8.72467e-07
GCST90199648	rs111517692	A	G	0.0399656	0.186098	0.0389448	1.76596e-06	8139	DEPRESSIO	0.0143692	0.0239643	0.0271671	0.37772	494164	0.00265758	21.6824	TRUE	3.74818e-06
GCST90199648	rs11219784	C	T	0.0145213	-0.29621	0.0635149	3.10664e-06	8139	DEPRESSIO	0.00856951	0.00868557	0.0362778	0.810781	494164	0.00251121	20.4851	TRUE	4.37143e-06
GCST90199648	rs112766573	T	C	0.055333	0.149694	0.033745	9.16336e-06	8139	DEPRESSIO	0.0666187	0.0122173	0.0128086	0.340169	494164	0.00234262	19.1067	TRUE	1.89833e-05
GCST90199648	rs116139938	T	G	0.0309995	-0.267495	0.0444913	1.82908e-09	8139	DEPRESSIO	0.0440453	0.010319	0.0157984	0.51365	494164	0.00429873	35.1298	TRUE	4.21552e-09
GCST90199648	rs116855721	A	G	0.0228932	0.235097	0.0504828	3.20903e-06	8139	DEPRESSIO	0.0299866	-0.0355845	0.0189474	0.0603712	494164	0.00247271	20.1703	TRUE	1.19912e-05
GCST90199648	rs117813792	G	A	0.0136799	-0.331071	0.0662852	5.89455e-07	8139	DEPRESSIO	0.00389972	-0.0427659	0.053927	0.427758	494164	0.00295783	24.1393	TRUE	1.23295e-06
GCST90199648	rs118097969	A	C	0.0178351	0.254382	0.0574857	9.63851e-06	8139	DEPRESSIO	0.00613225	-0.0248495	0.0414321	0.548662	494164	0.00226706	18.489	TRUE	1.62672e-05
GCST90199648	rs11976181	C	T	0.817748	-0.132448	0.0208369	2.06534e-10	8139	DEPRESSIO	0.819914	0.00394878	0.0083153	0.634872	494164	0.00522893	42.7714	TRUE	4.41236e-10
GCST90199648	rs138306161	T	C	0.0122087	-0.308695	0.069429	8.74061e-06	8139	DEPRESSIO	0.00457498	-0.0310033	0.0486715	0.524131	494164	0.00229839	18.7451	TRUE	1.51211e-05
GCST90199648	rs138882034	C	T	0.00797971	-0.40062	0.0847491	2.27723e-06	8139	DEPRESSIO	0.0423821	-0.00279812	0.0158581	0.859942	494164	0.00254099	20.7287	TRUE	3.1042e-06
GCST90199648	rs139280007	C	G	0.0208697	-0.241187	0.0534709	6.46361e-06	8139	DEPRESSIO	0.0348073	0.0205667	0.0175179	0.240378	494164	0.00237736	19.3907	TRUE	1.54351e-05
GCST90199648	rs147071339	G	A	0.0024003	-0.72443	0.15567	3.26144e-06	8139	DEPRESSIO	0.025588	0.0429676	0.0198784	0.0306549	494164	0.0025133	20.5023	TRUE	1.4355e-05
GCST90199648	rs16923778	T	C	0.0114964	-0.364422	0.0717318	3.76743e-07	8139	DEPRESSIO	0.0406389	-0.0119788	0.016328	0.463173	494164	0.00301842	24.6352	TRUE	7.70522e-07
GCST90199648	rs16936434	A	G	0.0583838	-0.144243	0.0325739	9.50335e-06	8139	DEPRESSIO	0.0404125	-0.0189667	0.0162258	0.242435	494164	0.00228763	18.6571	TRUE	2.22162e-05
GCST90199648	rs185053832	A	C	0.00916021	-0.376359	0.0796429	2.29459e-06	8139	DEPRESSIO	0.0182307	-0.0238352	0.0243515	0.327679	494164	0.00257125	20.9762	TRUE	5.11163e-06
GCST90199648	rs219151	C	G	0.803761	-0.0930985	0.0192478	1.31914e-06	8139	DEPRESSIO	0.812555	-0.00642124	0.0081826	0.432604	494164	0.00273418	22.309	TRUE	2.66553e-06
GCST90199648	rs2638281	G	A	0.588573	0.0758197	0.015228	6.39246e-07	8139	DEPRESSIO	0.467836	0.009913	0.00639898	0.121345	494164	0.00278412	22.7176	TRUE	2.15295e-06
GCST90199648	rs2800798	A	G	0.245431	0.079919	0.0176597	6.02526e-06	8139	DEPRESSIO	0.192805	-0.00963998	0.00816025	0.23747	494164	0.00236569	19.2953	TRUE	1.44969e-05
GCST90199648	rs28429046	T	A	0.218221	0.0877134	0.0190478	4.12664e-06	8139	DEPRESSIO	0.220933	-0.0015458	0.00774566	0.841817	494164	0.00262508	21.4165	TRUE	5.63071e-06
GCST90199648	rs34278530	C	T	0.16675	0.0966945	0.020462	2.29468e-06	8139	DEPRESSIO	0.212037	-0.00423649	0.00783409	0.588662	494164	0.00259821	21.1967	TRUE	3.91427e-06
GCST90199648	rs4988235	A	G	0.646606	0.125118	0.015516	7.39543e-16	8139	DEPRESSIO	0.5996	0.0176195	0.00660995	0.00768511	494164	0.00715432	58.6342	TRUE	2.04325e-14
GCST90199648	rs5026374	A	T	0.580627	0.0705329	0.0155202	5.50414e-06	8139	DEPRESSIO	0.618981	-0.00802489	0.00656994	0.221914	494164	0.00242276	19.7619	TRUE	1.3614e-05
GCST90199648	rs526600	A	T	0.980668	-0.303655	0.0557783	5.21094e-08	8139	DEPRESSIO	0.988551	0.0421923	0.0304277	0.165551	494164	0.00349615	28.548	TRUE	1.79298e-07
GCST90199648	rs55646821	A	C	0.936148	0.150169	0.0310105	1.28209e-06	8139	DEPRESSIO	0.922469	-0.0037478	0.011952	0.753848	494164	0.00269594	21.9961	TRUE	1.92985e-06
GCST90199648	rs6444144	T	C	0.601673	0.0750138	0.0155373	1.37932e-06	8139	DEPRESSIO	0.638908	-0.0104151	0.00664418	0.116987	494164	0.0026972	22.0064	TRUE	4.50432e-06
GCST90199648	rs72670617	G	T	0.120487	-0.109981	0.0239503	4.38952e-06	8139	DEPRESSIO	0.224423	-0.00708478	0.007653	0.354576	494164	0.00256359	20.9135	TRUE	9.22244e-06
GCST90199648	rs7536190	A	T	0.886879	0.113912	0.0241326	2.35583e-06	8139	DEPRESSIO	0.885248	-0.00209852	0.0100894	0.835235	494164	0.00260361	21.2409	TRUE	3.27177e-06
GCST90199648	rs77283946	A	C	0.0189905	-0.552741	0.0562598	8.80516e-23	8139	DEPRESSIO	0.0312366	0.0144264	0.0183731	0.432341	494164	0.0113837	93.6957	TRUE	6.25803e-22
GCST90199648	rs78394231	C	T	0.0970646	0.116636	0.0258071	6.19749e-06	8139	DEPRESSIO	0.10836	0.00761526	0.0103031	0.459833	494164	0.00238458	19.4497	TRUE	1.15156e-05
GCST90199648	rs868427	C	T	0.130862	-0.103914	0.0229285	5.83995e-06	8139	DEPRESSIO	0.147927	0.0114167	0.0089823	0.203721	494164	0.00245629	20.0361	TRUE	1.48227e-05
GCST90199649	rs10188669	A	G	0.51141	-0.0671657	0.0151226	8.93665e-06	8134	DEPRESSIO	0.544788	0.00205463	0.00640306	0.748299	494164	0.00225444	18.3745	TRUE	1.28619e-05
GCST90199649	rs11121795	T	C	0.0377603	-0.178874	0.0395199	6.00641e-06	8134	DEPRESSIO	0.0176136	0.044979	0.0242863	0.0640206	494164	0.00232511	18.9518	TRUE	2.12252e-05
GCST90199649	rs112843621	G	A	0.0095679	-0.366363	0.0780364	2.66903e-06	8134	DEPRESSIO	0.0142884	-0.00337524	0.0272647	0.901477	494164	0.00254387	20.7395	TRUE	3.50983e-06
GCST90199649	rs115307528	G	A	0.0131579	-0.299834	0.0666202	6.77474e-06	8134	DEPRESSIO	0.00873023	-0.0316001	0.0350137	0.366788	494164	0.00233467	19.03	TRUE	1.37938e-05
GCST90199649	rs140033739	A	G	0.0496511	-0.166275	0.0351807	2.28641e-06	8134	DEPRESSIO	0.113095	0.00797589	0.0101081	0.430078	494164	0.00260913	21.273	TRUE	4.53817e-06
GCST90199649	rs141701630	T	C	0.012135	0.317893	0.0698624	5.3575e-06	8134	DEPRESSIO	0.00493938	0.022396	0.0462453	0.628183	494164	0.00242287	19.7506	TRUE	8.60758e-06
GCST90199649	rs1532085	G	A	0.623614	-0.0917612	0.0157522	5.70113e-09	8134	DEPRESSIO	0.577924	0.0115833	0.0064683	0.073328	494164	0.00395273	32.2712	TRUE	2.92707e-08
GCST90199649	rs157595	G	A	0.599898	0.0939248	0.0158609	3.18487e-09	8134	DEPRESSIO	0.691373	0.0102651	0.00698196	0.141498	494164	0.00423486	34.5843	TRUE	1.33111e-08
GCST90199649	rs2269938	G	C	0.166874	-0.104296	0.0203216	2.86272e-07	8134	DEPRESSIO	0.203956	-0.00529468	0.00796935	0.506446	494164	0.00302458	24.6705	TRUE	5.64518e-07
GCST90199649	rs2712421	T	G	0.655887	0.0732419	0.0160311	4.90664e-06	8134	DEPRESSIO	0.695339	-0.00438056	0.00699259	0.531015	494164	0.00242147	19.7392	TRUE	8.59948e-06
GCST90199649	rs34542491	T	C	0.175664	0.0896599	0.0199692	7.12545e-06	8134	DEPRESSIO	0.159883	-0.019909	0.00870863	0.0222474	494164	0.00232816	18.9768	TRUE	3.17631e-05
GCST90199649	rs3812316	G	C	0.121888	-0.136926	0.023095	3.05078e-09	8134	DEPRESSIO	0.127964	-0.0027824	0.00957072	0.771266	494164	0.0040134	32.7685	TRUE	5.24979e-09
GCST90199649	rs400810	G	A	0.0862856	0.128883	0.0270407	1.8767e-06	8134	DEPRESSIO	0.0799024	-0.00824321	0.0118421	0.486372	494164	0.00261921	21.3553	TRUE	3.54408e-06
GCST90199649	rs60417901	T	C	0.0227329	-0.226606	0.051098	9.21865e-06	8134	DEPRESSIO	0.0735004	-0.00669964	0.0122295	0.583811	494164	0.00228161	18.5965	TRUE	1.51188e-05
GCST90199649	rs66466742	T	C	0.0402441	-0.189746	0.0383851	7.68393e-07	8134	DEPRESSIO	0.0633092	0.0037271	0.0130871	0.775804	494164	0.00278124	22.6801	TRUE	1.15003e-06
GCST90199649	rs7241918	T	G	0.826708	0.132894	0.0200029	3.05834e-11	8134	DEPRESSIO	0.828309	-0.0116778	0.00849613	0.169292	494164	0.00506024	41.3592	TRUE	1.46944e-10
GCST90199649	rs72697217	C	G	0.0714189	0.139809	0.031174	7.29826e-06	8134	DEPRESSIO	0.100649	0.0128141	0.0108236	0.236453	494164	0.00259259	21.1377	TRUE	1.74211e-05
GCST90199649	rs74988287	C	T	0.0099395	-0.366432	0.0770971	2.00554e-06	8134	DEPRESSIO	0.00459312	-0.00362074	0.0481886	0.940106	494164	0.00264267	21.5471	TRUE	2.57363e-06
GCST90199649	rs77960347	G	A	0.0143349	0.479876	0.0634052	3.77862e-14	8134	DEPRESSIO	0.00726652	-0.0148976	0.0378661	0.694004	494164	0.00650747	53.2654	TRUE	9.50599e-14
GCST90199649	rs79608464	A	G	0.01871	0.25749	0.0562381	4.68177e-06	8134	DEPRESSIO	0.0248427	-0.00162525	0.0205978	0.937109	494164	0.00243457	19.8462	TRUE	5.92377e-06
GCST90199649	rs80195574	A	G	0.0272033	-0.221346	0.0471492	2.67135e-06	8134	DEPRESSIO	0.00952817	-0.0421532	0.0332401	0.204747	494164	0.00259309	21.1418	TRUE	7.03259e-06
GCST90199649	rs964184	C	G	0.868833	-0.194744	0.0224871	4.70771e-18	8134	DEPRESSIO	0.855218	-0.0071403	0.00908137	0.431716	494164	0.00864409	70.9066	TRUE	2.32749e-17
GCST90199650	rs113392484	C	T	0.0109306	0.318007	0.0686372	3.60129e-06	8233	DEPRESSIO	0.0180526	0.0291187	0.0242223	0.229307	494164	0.00218662	18.0375	TRUE	9.04136e-06
GCST90199650	rs11598287	A	G	0.30454	0.0749453	0.0160157	2.87603e-06	8233	DEPRESSIO	0.294711	0.00576854	0.0070368	0.412348	494164	0.00237922	19.6301	TRUE	5.79477e-06
GCST90199650	rs11647808	A	C	0.0790114	0.212473	0.0262875	6.33765e-16	8233	DEPRESSIO	0.0580552	0.000607377	0.0136521	0.964514	494164	0.00657024	54.4373	TRUE	1.24988e-15
GCST90199650	rs117078442	A	G	0.024059	-0.209946	0.046984	7.87867e-06	8233	DEPRESSIO	0.0195107	-0.0296162	0.0233242	0.20417	494164	0.00206989	17.0726	TRUE	1.98005e-05
GCST90199650	rs11950935	C	T	0.194657	-0.0798371	0.0178954	8.14575e-06	8233	DEPRESSIO	0.151464	-0.0116292	0.00903759	0.198177	494164	0.00199844	16.4821	TRUE	2.06371e-05
GCST90199650	rs1255731	C	T	0.236978	-0.0753124	0.0168771	8.10475e-06	8233	DEPRESSIO	0.278	0.00150127	0.00713792	0.833416	494164	0.0020512	16.9181	TRUE	1.09894e-05
GCST90199650	rs1354368	G	A	0.64522	-0.072441	0.0148179	1.01477e-06	8233	DEPRESSIO	0.752164	-0.00641408	0.00740408	0.386331	494164	0.00240251	19.8227	TRUE	2.19027e-06
GCST90199650	rs139117506	C	A	0.0370029	-0.175748	0.0379139	3.56131e-06	8233	DEPRESSIO	0.0330275	-0.0141448	0.0180213	0.432514	494164	0.00220126	18.1586	TRUE	6.97044e-06
GCST90199650	rs142009207	C	G	0.0765238	-0.118055	0.0266692	9.57138e-06	8233	DEPRESSIO	0.0922067	0.0101012	0.0110781	0.361865	494164	0.00196979	16.2454	TRUE	1.94142e-05
GCST90199650	rs142582686	T	G	0.0429166	0.164806	0.0355849	3.63318e-06	8233	DEPRESSIO	0.0384195	-0.00642524	0.0169677	0.704928	494164	0.00223126	18.4066	TRUE	5.55866e-06
GCST90199650	rs145909629	A	G	0.0147347	0.321487	0.0589415	4.91562e-08	8233	DEPRESSIO	0.0205577	-0.0037189	0.0230404	0.871773	494164	0.0030009	24.7747	TRUE	7.23481e-08
GCST90199650	rs148403098	T	C	0.0411829	0.167538	0.0359224	3.10312e-06	8233	DEPRESSIO	0.0616575	-0.0125971	0.0132286	0.340963	494164	0.00221671	18.2863	TRUE	6.75292e-06
GCST90199650	rs150393758	T	C	0.0355126	0.172921	0.0390292	9.39877e-06	8233	DEPRESSIO	0.0187116	-0.0175715	0.0242159	0.468075	494164	0.00204835	16.8946	TRUE	1.71392e-05
GCST90199650	rs185272650	T	C	0.0112236	-0.300455	0.067736	9.1782e-06	8233	DEPRESSIO	0.00997779	0.0288127	0.0324742	0.374944	494164	0.00200364	16.5251	TRUE	1.83879e-05
GCST90199650	rs1867457	C	T	0.111679	-0.102015	0.0229082	8.45953e-06	8233	DEPRESSIO	0.0998412	-0.00663169	0.0106584	0.53381	494164	0.0020649	17.0314	TRUE	1.45822e-05
GCST90199650	rs190002061	A	G	0.0150532	-0.265524	0.058646	5.9667e-06	8233	DEPRESSIO	0.0036142	0.0802674	0.0567527	0.157264	494164	0.00209064	17.2441	TRUE	1.6535e-05
GCST90199650	rs19009	C	T	0.428307	-0.0637423	0.0143515	8.9327e-06	8233	DEPRESSIO	0.484809	0.00730116	0.00638635	0.252937	494164	0.00198977	16.4105	TRUE	2.07533e-05
GCST90199650	rs2472509	G	T	0.326865	0.07003	0.0152695	4.51219e-06	8233	DEPRESSIO	0.413997	0.00224438	0.00650527	0.730088	494164	0.00215809	17.8016	TRUE	6.72609e-06
GCST90199650	rs2794660	T	C	0.140026	0.0949183	0.0213333	8.61484e-06	8233	DEPRESSIO	0.117817	-0.0117169	0.00999976	0.241309	494164	0.00216982	17.8986	TRUE	2.03784e-05
GCST90199650	rs2997922	T	C	0.709362	0.185074	0.0156931	4.22481e-32	8233	DEPRESSIO	0.773238	0.00497372	0.00764884	0.515525	494164	0.0141235	117.916	TRUE	5.22209e-31
GCST90199650	rs34380016	G	A	0.437266	-0.0666468	0.0146285	5.21484e-06	8233	DEPRESSIO	0.48014	0.013287	0.00639326	0.0376834	494164	0.00218594	18.0319	TRUE	2.13472e-05
GCST90199650	rs35021400	A	C	0.214409	-0.0820587	0.0174559	2.58998e-06	8233	DEPRESSIO	0.120811	-0.00319615	0.00986343	0.745908	494164	0.0022684	18.7136	TRUE	3.86691e-06
GCST90199650	rs61674325	T	C	0.329491	-0.0679091	0.0151389	7.26587e-06	8233	DEPRESSIO	0.307553	0.0158747	0.00691938	0.0217766	494164	0.00203767	16.8063	TRUE	3.27972e-05
GCST90199650	rs62154332	T	C	0.0765673	0.118683	0.0265768	7.98229e-06	8233	DEPRESSIO	0.0697682	-0.00704186	0.0125046	0.573338	494164	0.00199185	16.4276	TRUE	1.33188e-05
GCST90199650	rs73782967	A	G	0.0546588	-0.152997	0.0316953	1.38514e-06	8233	DEPRESSIO	0.0140783	-0.00109387	0.0270744	0.967772	494164	0.00241905	19.9595	TRUE	1.75557e-06
GCST90199650	rs75333405	C	T	0.0356968	-0.170317	0.0384177	9.28037e-06	8233	DEPRESSIO	0.0691895	-0.0035366	0.0125375	0.777881	494164	0.00199705	16.4706	TRUE	1.30829e-05
GCST90199650	rs7617388	G	A	0.857589	-0.0945532	0.0213736	9.69652e-06	8233	DEPRESSIO	0.919481	-0.00611418	0.0118863	0.606981	494164	0.00218376	18.0139	TRUE	1.56308e-05
GCST90199651	rs1018091	C	T	0.457063	0.0675472	0.0146699	4.13525e-06	8279	DEPRESSIO	0.411626	0.016792	0.00647943	0.00955344	494164	0.00226449	18.7857	TRUE	2.32071e-05
GCST90199651	rs11709701	T	C	0.315498	0.0724482	0.0158802	5.06262e-06	8279	DEPRESSIO	0.312517	-0.0123162	0.00689068	0.0738788	494164	0.00226703	18.8068	TRUE	1.7637e-05
GCST90199651	rs11715464	G	A	0.380725	-0.068416	0.0152901	7.65771e-06	8279	DEPRESSIO	0.432001	-0.00589892	0.00646467	0.361513	494164	0.00220719	18.3093	TRUE	1.57193e-05
GCST90199651	rs117676889	C	T	0.0302902	0.194787	0.0430833	6.15001e-06	8279	DEPRESSIO	0.021144	-0.0238512	0.0223959	0.286884	494164	0.00222892	18.49	TRUE	1.39285e-05
GCST90199651	rs11930628	G	A	0.0880354	0.123625	0.0261218	2.21625e-06	8279	DEPRESSIO	0.0919519	-0.0148266	0.011055	0.179866	494164	0.00245402	20.3619	TRUE	6.21405e-06
GCST90199651	rs12129379	T	G	0.17895	0.0929219	0.0196733	2.32117e-06	8279	DEPRESSIO	0.206722	0.0177347	0.00791655	0.0250773	494164	0.00253727	21.0544	TRUE	1.11135e-05
GCST90199651	rs13268878	G	A	0.207876	-0.0830568	0.0187327	9.25958e-06	8279	DEPRESSIO	0.165262	0.000882992	0.00866626	0.918845	494164	0.00227184	18.8468	TRUE	1.17574e-05
GCST90199651	rs143268031	G	A	0.00507707	0.479847	0.104216	4.13762e-06	8279	DEPRESSIO	0.0429693	-0.0255299	0.0161687	0.114342	494164	0.00232615	19.2985	TRUE	1.29232e-05
GCST90199651	rs144230997	T	A	0.0116734	-0.321529	0.0691608	3.33553e-06	8279	DEPRESSIO	0.0173825	0.00191805	0.0245561	0.937741	494164	0.00238544	19.7915	TRUE	4.26051e-06
GCST90199651	rs145325641	A	G	0.0247183	-0.229959	0.047234	1.12451e-06	8279	DEPRESSIO	0.00555919	-0.0638861	0.0440076	0.146583	494164	0.00254964	21.1573	TRUE	3.49532e-06
GCST90199651	rs148894582	G	A	0.0129169	-0.292453	0.0652677	7.43554e-06	8279	DEPRESSIO	0.00754023	-0.0333811	0.0367947	0.364287	494164	0.00218099	18.0915	TRUE	1.52347e-05
GCST90199651	rs174603	A	G	0.318542	-0.0936123	0.015879	3.73866e-09	8279	DEPRESSIO	0.310582	0.0151351	0.00694956	0.0294164	494164	0.00380454	31.6104	TRUE	2.65707e-08
GCST90199651	rs181031465	T	C	0.0138364	0.282577	0.0630184	7.32432e-06	8279	DEPRESSIO	0.0196434	0.0299381	0.0229102	0.191294	494164	0.00217909	18.0757	TRUE	1.89278e-05
GCST90199651	rs1934826	A	G	0.454628	-0.065497	0.0148097	9.75301e-06	8279	DEPRESSIO	0.443828	-0.000749356	0.00641654	0.90703	494164	0.00212727	17.6449	TRUE	1.24805e-05
GCST90199651	rs34736275	A	G	0.327588	0.0734802	0.0160133	4.46044e-06	8279	DEPRESSIO	0.285934	-0.00222709	0.00709464	0.753588	494164	0.00237867	19.7352	TRUE	6.53617e-06
GCST90199651	rs3731644	C	T	0.100677	0.110271	0.0242799	5.58135e-06	8279	DEPRESSIO	0.0799342	-0.00117308	0.0117701	0.920609	494164	0.00220191	18.2654	TRUE	7.15025e-06
GCST90199651	rs6564915	G	T	0.856833	0.101809	0.0218657	3.2225e-06	8279	DEPRESSIO	0.862957	0.0104254	0.00934972	0.26483	494164	0.00254297	21.1018	TRUE	7.74193e-06
GCST90199651	rs73045049	A	G	0.0352002	-0.182777	0.040097	5.15535e-06	8279	DEPRESSIO	0.0360331	-0.0288269	0.0177608	0.104576	494164	0.00226911	18.8241	TRUE	1.63104e-05
GCST90199651	rs73500833	T	C	0.0153501	-0.271564	0.0598372	5.66876e-06	8279	DEPRESSIO	0.0118954	-0.0133693	0.0299953	0.655805	494164	0.00222929	18.4931	TRUE	8.93306e-06
GCST90199651	rs77207094	C	T	0.0186215	-0.248645	0.0546737	5.42114e-06	8279	DEPRESSIO	0.0312937	-0.010091	0.0184714	0.584856	494164	0.00225965	18.7455	TRUE	9.08298e-06
GCST90199651	rs8523	A	G	0.429891	-0.0784228	0.0147676	1.09343e-07	8279	DEPRESSIO	0.465967	0.0101892	0.00641196	0.112038	494164	0.00301461	25.0274	TRUE	4.20811e-07
GCST90199652	rs117022836	T	C	0.0293313	-0.228706	0.0457893	5.89112e-07	8055	DEPRESSIO	0.0202443	-0.0114501	0.0227221	0.614318	494164	0.00297843	24.057	TRUE	1.0193e-06
GCST90199652	rs12652405	A	T	0.0360831	-0.185696	0.041852	9.12308e-06	8055	DEPRESSIO	0.0592156	0.00225302	0.0136185	0.868599	494164	0.00239871	19.3633	TRUE	1.1964e-05
GCST90199652	rs12965592	C	G	0.113639	-0.109671	0.0247405	9.30014e-06	8055	DEPRESSIO	0.130111	0.0126208	0.00954376	0.186031	494164	0.00242299	19.5597	TRUE	2.36126e-05
GCST90199652	rs13234046	A	G	0.223223	-0.0842069	0.0189265	8.62088e-06	8055	DEPRESSIO	0.124662	-0.00575639	0.00977908	0.5561	494164	0.00245901	19.8512	TRUE	1.4462e-05
GCST90199652	rs1354034	C	T	0.609726	0.138779	0.0159732	3.68039e-18	8055	DEPRESSIO	0.705122	0.0153065	0.00702067	0.0292415	494164	0.00916604	74.497	TRUE	8.20065e-17
GCST90199652	rs138806707	C	T	0.0200426	-0.258703	0.0555882	3.25682e-06	8055	DEPRESSIO	0.011526	0.0105154	0.0301581	0.727333	494164	0.00262902	21.2273	TRUE	4.87824e-06
GCST90199652	rs154803	A	T	0.975691	0.228935	0.0506099	6.08206e-06	8055	DEPRESSIO	0.965335	-0.0027773	0.0176009	0.87462	494164	0.00248619	20.0712	TRUE	8.00852e-06
GCST90199652	rs17831607	G	A	0.139338	-0.106904	0.0224635	1.94566e-06	8055	DEPRESSIO	0.142469	-0.0128251	0.00923878	0.165084	494164	0.00274107	22.1345	TRUE	5.561e-06
GCST90199652	rs2055570	G	A	0.927349	-0.135106	0.0304665	9.22546e-06	8055	DEPRESSIO	0.926834	0.00598965	0.012341	0.627431	494164	0.0024596	19.856	TRUE	1.45518e-05
GCST90199652	rs55731338	A	G	0.0289729	-0.21443	0.0462655	3.57332e-06	8055	DEPRESSIO	0.0628269	-0.0360517	0.0132021	0.00631888	494164	0.00258717	20.8885	TRUE	2.14375e-05
GCST90199652	rs55823223	A	G	0.150056	-0.10594	0.0217392	1.09794e-06	8055	DEPRESSIO	0.0880035	0.00664421	0.0113234	0.557358	494164	0.00286282	23.1205	TRUE	1.96462e-06
GCST90199652	rs56058673	T	C	0.0591344	-0.155282	0.0336363	3.90287e-06	8055	DEPRESSIO	0.0450708	-0.00779319	0.0154349	0.613625	494164	0.00268312	21.6653	TRUE	6.38841e-06
GCST90199652	rs6871550	C	T	0.205068	0.0882151	0.0195516	6.4248e-06	8055	DEPRESSIO	0.211858	0.00821602	0.00787193	0.296619	494164	0.00253714	20.4835	TRUE	1.41656e-05
GCST90199652	rs7161063	G	C	0.0367098	-0.188363	0.0410966	4.57413e-06	8055	DEPRESSIO	0.0135534	0.0303448	0.0280978	0.280156	494164	0.00250934	20.2586	TRUE	1.04559e-05
GCST90199652	rs72761668	G	A	0.0422211	-0.173508	0.0382524	5.73656e-06	8055	DEPRESSIO	0.0646606	-0.017272	0.0128889	0.180224	494164	0.0024348	19.6553	TRUE	1.50819e-05
GCST90199652	rs75129304	G	T	0.223247	-0.0846584	0.0188206	6.85413e-06	8055	DEPRESSIO	0.17171	0.00937392	0.00850712	0.270509	494164	0.00248564	20.0668	TRUE	1.55813e-05
GCST90199652	rs78365257	C	G	0.0146308	-0.294515	0.065059	5.98576e-06	8055	DEPRESSIO	0.00816538	0.0368187	0.0366107	0.31457	494164	0.00250099	20.191	TRUE	1.29509e-05
GCST90199652	rs78453362	A	G	0.0541305	0.154741	0.0347262	8.34918e-06	8055	DEPRESSIO	0.0247517	-0.0217192	0.0206923	0.293891	494164	0.00245196	19.7942	TRUE	1.82599e-05
GCST90199652	rs80312835	G	A	0.0139821	0.296795	0.0661347	7.19855e-06	8055	DEPRESSIO	0.0228994	-0.0262695	0.0212946	0.217344	494164	0.00242885	19.6071	TRUE	1.76052e-05
GCST90199652	rs9277341	C	T	0.310012	-0.0774887	0.0166568	3.28633e-06	8055	DEPRESSIO	0.255527	-0.000482696	0.00733217	0.947511	494164	0.00256878	20.7397	TRUE	4.14562e-06
GCST90199653	rs10868484	C	T	0.160135	0.0967565	0.0211482	4.75862e-06	8271	DEPRESSIO	0.141358	-0.0041949	0.00918537	0.647891	494164	0.00251818	20.8754	TRUE	7.58438e-06
GCST90199653	rs114128846	A	G	0.064399	0.147692	0.031243	2.27645e-06	8271	DEPRESSIO	0.038482	0.00149116	0.0166839	0.928782	494164	0.00262853	21.7926	TRUE	2.94975e-06
GCST90199653	rs116926922	T	G	0.0329258	0.200887	0.0425847	2.3894e-06	8271	DEPRESSIO	0.0245882	0.0243107	0.0206246	0.238507	494164	0.00256998	21.3059	TRUE	6.04556e-06
GCST90199653	rs12331085	A	G	0.264501	-0.0932487	0.0176113	1.19123e-07	8271	DEPRESSIO	0.255357	0.00473763	0.00731325	0.517105	494164	0.00338318	28.0705	TRUE	2.40834e-07
GCST90199653	rs142273297	A	G	0.0154583	0.275401	0.0618858	8.58129e-06	8271	DEPRESSIO	0.00401744	0.00710194	0.0516662	0.890669	494164	0.00230864	19.1343	TRUE	1.11427e-05
GCST90199653	rs147325198	A	G	0.014061	0.312097	0.065423	1.83812e-06	8271	DEPRESSIO	0.0425116	0.0220839	0.0159966	0.167422	494164	0.00270069	22.3925	TRUE	5.3269e-06
GCST90199653	rs148311684	A	G	0.0126404	-0.303145	0.0683667	9.24546e-06	8271	DEPRESSIO	0.00769429	-0.0339928	0.0376959	0.367183	494164	0.00229386	19.0115	TRUE	1.87076e-05
GCST90199653	rs28704912	A	C	0.0874939	0.130285	0.0272362	1.72261e-06	8271	DEPRESSIO	0.0663964	-0.00374022	0.012915	0.772119	494164	0.00271039	22.4732	TRUE	2.5464e-06
GCST90199653	rs28867983	G	A	0.201939	0.0850279	0.019173	9.2171e-06	8271	DEPRESSIO	0.180477	-0.00598216	0.00828062	0.47003	494164	0.00233029	19.3141	TRUE	1.68158e-05
GCST90199653	rs2996477	C	T	0.924975	0.131699	0.0294263	7.62133e-06	8271	DEPRESSIO	0.915515	0.0071869	0.0115489	0.533744	494164	0.0024073	19.954	TRUE	1.32045e-05
GCST90199653	rs4485089	G	A	0.243905	-0.080974	0.0179663	6.57522e-06	8271	DEPRESSIO	0.2607	0.00307363	0.00732258	0.674671	494164	0.00241834	20.0458	TRUE	1.01566e-05
GCST90199653	rs4698782	C	T	0.439682	-0.0728829	0.0154847	2.51668e-06	8271	DEPRESSIO	0.457722	0.00221067	0.00641298	0.730306	494164	0.00261731	21.6993	TRUE	3.81351e-06
GCST90199653	rs4975528	A	G	0.27399	0.0782659	0.0173632	6.55743e-06	8271	DEPRESSIO	0.299084	-0.0171454	0.00702032	0.0145959	494164	0.00243698	20.2006	TRUE	3.25376e-05
GCST90199653	rs79292294	G	T	0.0254391	0.217589	0.0488736	8.50461e-06	8271	DEPRESSIO	0.037926	-0.0368454	0.0171001	0.031186	494164	0.00234755	19.4576	TRUE	3.52093e-05
GCST90199653	rs79682447	A	G	0.0406628	-0.189114	0.0384282	8.59963e-07	8271	DEPRESSIO	0.033751	0.00743191	0.0177864	0.676063	494164	0.00279027	23.1373	TRUE	1.405e-06
GCST90199653	rs9349828	C	T	0.312933	0.073257	0.0164631	8.59628e-06	8271	DEPRESSIO	0.266387	0.0121877	0.00729015	0.0945627	494164	0.0023077	19.1265	TRUE	2.7105e-05
GCST90199654	rs10194878	C	T	0.283725	0.0812524	0.0177378	4.63326e-06	7840	DEPRESSIO	0.259209	-0.00445113	0.00730312	0.542203	494164	0.00268337	21.0888	TRUE	7.9553e-06
GCST90199654	rs10459799	G	C	0.147324	-0.103929	0.0224526	3.67743e-06	7840	DEPRESSIO	0.115823	0.0164428	0.00998019	0.0994466	494164	0.00271369	21.3278	TRUE	1.16355e-05
GCST90199654	rs10509810	G	A	0.408098	-0.0767333	0.0163837	2.82009e-06	7840	DEPRESSIO	0.446817	-0.00680879	0.00641876	0.288797	494164	0.00284454	22.3591	TRUE	6.42759e-06
GCST90199654	rs11032948	T	C	0.245032	0.0933967	0.0187015	5.91196e-07	7840	DEPRESSIO	0.225479	0.0105989	0.0076822	0.167689	494164	0.00322734	25.3778	TRUE	1.75631e-06
GCST90199654	rs112492033	A	G	0.0190433	-0.270033	0.0581759	3.45602e-06	7840	DEPRESSIO	0.0324183	0.0113053	0.0180121	0.530235	494164	0.0027243	21.4114	TRUE	6.05481e-06
GCST90199654	rs114830966	A	G	0.0106575	-0.351981	0.0784625	7.25809e-06	7840	DEPRESSIO	0.00564106	0.0324599	0.0436282	0.456868	494164	0.00261259	20.5311	TRUE	1.32657e-05
GCST90199654	rs115087674	T	A	0.0133803	-0.308828	0.0689018	7.38941e-06	7840	DEPRESSIO	0.00591151	0.0130675	0.0431116	0.761807	494164	0.00251813	19.787	TRUE	1.04827e-05
GCST90199654	rs115520044	A	G	0.0170535	0.30686	0.0617075	6.59906e-07	7840	DEPRESSIO	0.0100672	0.0496403	0.0328293	0.130516	494164	0.00315685	24.8217	TRUE	2.11605e-06
GCST90199654	rs11599254	T	C	0.0840498	0.137987	0.0286132	1.41769e-06	7840	DEPRESSIO	0.120493	0.00578982	0.00979669	0.554522	494164	0.00293167	23.046	TRUE	2.49924e-06
GCST90199654	rs118105917	T	C	0.00843666	-0.385059	0.0868612	9.29138e-06	7840	DEPRESSIO	0.000565979	-0.0535133	0.14477	0.711648	494164	0.00248071	19.4921	TRUE	1.3614e-05
GCST90199654	rs13243315	C	T	0.205073	-0.0931508	0.020119	3.6566e-06	7840	DEPRESSIO	0.221115	-0.00349791	0.00769884	0.649582	494164	0.00282904	22.2369	TRUE	5.77248e-06
GCST90199654	rs143167061	T	C	0.0194548	-0.255726	0.057744	9.48373e-06	7840	DEPRESSIO	0.0180734	0.0329274	0.0239464	0.169118	494164	0.00249502	19.6049	TRUE	2.44309e-05
GCST90199654	rs150047778	C	T	0.0108029	-0.357145	0.0775345	4.09938e-06	7840	DEPRESSIO	0.00149137	0.0743712	0.0863114	0.388874	494164	0.0027261	21.4256	TRUE	8.18975e-06
GCST90199654	rs1503609	A	G	0.352215	0.073513	0.0166079	9.58302e-06	7840	DEPRESSIO	0.470684	-0.00854366	0.00640483	0.182223	494164	0.00246602	19.3765	TRUE	2.41156e-05
GCST90199654	rs150604675	T	C	0.0306812	-0.211642	0.0468436	6.24082e-06	7840	DEPRESSIO	0.0249111	-0.0213071	0.0209419	0.308943	494164	0.00266424	20.9381	TRUE	1.34106e-05
GCST90199654	rs17653722	T	G	0.170187	-0.0950999	0.0212194	7.40329e-06	7840	DEPRESSIO	0.104125	-0.00578295	0.0106167	0.585959	494164	0.00255445	20.073	TRUE	1.20665e-05
GCST90199654	rs2245730	C	A	0.434712	-0.0769941	0.0162704	2.22152e-06	7840	DEPRESSIO	0.426358	0.0022186	0.00647829	0.732	494164	0.00291351	22.9028	TRUE	3.32334e-06
GCST90199654	rs2274148	T	C	0.0333248	0.199304	0.0441846	6.46105e-06	7840	DEPRESSIO	0.0510037	-0.00901031	0.0145735	0.5364	494164	0.00255923	20.1108	TRUE	1.10318e-05
GCST90199654	rs28491088	C	A	0.15482	0.0994323	0.0223294	8.46886e-06	7840	DEPRESSIO	0.133099	-0.00744733	0.00939778	0.428095	494164	0.00258739	20.3325	TRUE	1.58219e-05
GCST90199654	rs34563893	C	T	0.012781	-0.343882	0.0708587	1.21566e-06	7840	DEPRESSIO	0.0526916	-0.00897726	0.0144128	0.533373	494164	0.0029842	23.4601	TRUE	2.19601e-06
GCST90199654	rs56113850	C	T	0.573947	-0.111197	0.0159364	3.00367e-12	7840	DEPRESSIO	0.564475	0.000341856	0.00656927	0.958498	494164	0.00604716	47.686	TRUE	4.88845e-12
GCST90199654	rs57526497	C	A	0.940958	-0.154204	0.0338631	5.27008e-06	7840	DEPRESSIO	0.947973	0.01255	0.0144864	0.386312	494164	0.00264212	20.7638	TRUE	1.04552e-05
GCST90199654	rs62017761	G	T	0.4716	-0.0738812	0.0158913	3.33291e-06	7840	DEPRESSIO	0.487425	-0.00528143	0.00640008	0.40925	494164	0.00272041	21.3807	TRUE	6.56862e-06
GCST90199654	rs643104	C	T	0.336248	-0.081713	0.0174577	2.86002e-06	7840	DEPRESSIO	0.323764	-0.0166951	0.00683647	0.0146036	494164	0.00298042	23.4304	TRUE	1.44858e-05
GCST90199654	rs72799346	T	G	0.0217669	-0.243234	0.0539023	6.40691e-06	7840	DEPRESSIO	0.0149017	0.0213334	0.0265003	0.420806	494164	0.00251952	19.7979	TRUE	1.21807e-05
GCST90199654	rs7326993	G	A	0.532382	-0.0721645	0.0163342	9.96179e-06	7840	DEPRESSIO	0.453104	-0.00220119	0.00642769	0.73201	494164	0.00259294	20.3763	TRUE	1.43463e-05
GCST90199654	rs75467050	T	C	0.0391705	-0.181124	0.0407723	8.89931e-06	7840	DEPRESSIO	0.0272609	0.00121467	0.0197324	0.950916	494164	0.00246938	19.4029	TRUE	1.09405e-05
GCST90199654	rs77866717	C	T	0.0564862	-0.153486	0.0346997	9.72234e-06	7840	DEPRESSIO	0.0249459	-0.0061581	0.0209776	0.769097	494164	0.00251107	19.7313	TRUE	1.36249e-05
GCST90199654	rs7787264	A	T	0.110708	-0.112899	0.0255469	9.90231e-06	7840	DEPRESSIO	0.0987308	0.0168319	0.0106791	0.114991	494164	0.00250977	19.7211	TRUE	2.8439e-05
GCST90199654	rs78574673	G	T	0.0254724	0.228458	0.0504438	5.92737e-06	7840	DEPRESSIO	0.0118116	0.000838692	0.0296909	0.977465	494164	0.00259123	20.3629	TRUE	7.19975e-06
GCST90199654	rs78607630	G	A	0.0241997	-0.253719	0.0518432	9.88221e-07	7840	DEPRESSIO	0.0310288	-0.0145908	0.0186136	0.433109	494164	0.00304023	23.902	TRUE	1.98549e-06
GCST90199654	rs79361921	A	G	0.029188	-0.22819	0.0472548	1.37267e-06	7840	DEPRESSIO	0.0577065	-0.00449707	0.0137775	0.744117	494164	0.00295096	23.198	TRUE	2.0582e-06
GCST90199654	rs9370260	C	T	0.682724	0.0811845	0.01711	2.08665e-06	7840	DEPRESSIO	0.699706	0.0144467	0.00696601	0.0380899	494164	0.00285535	22.4443	TRUE	8.74844e-06
GCST90199655	rs112482875	C	G	0.0370528	0.183548	0.0390382	2.57958e-06	8255	DEPRESSIO	0.0581081	0.0180425	0.0137018	0.187905	494164	0.0024041	19.8889	TRUE	7.06037e-06
GCST90199655	rs12894999	A	G	0.813639	-0.0850341	0.019043	7.99266e-06	8255	DEPRESSIO	0.792436	-0.00133636	0.0078665	0.865105	494164	0.00219282	18.1371	TRUE	1.05916e-05
GCST90199655	rs2291115	T	C	0.188329	-0.0877537	0.0192477	5.13532e-06	8255	DEPRESSIO	0.268126	-0.000590603	0.00724397	0.93502	494164	0.00235428	19.4757	TRUE	6.51452e-06
GCST90199655	rs56107485	C	A	0.0606982	-0.152913	0.0307105	6.38534e-07	8255	DEPRESSIO	0.0316286	0.000218423	0.0182653	0.990459	494164	0.00266624	22.0633	TRUE	8.06385e-07
GCST90199655	rs58729469	T	C	0.159237	0.0976357	0.0200177	1.07452e-06	8255	DEPRESSIO	0.156791	0.00276814	0.00883276	0.753982	494164	0.00255249	21.1196	TRUE	1.63106e-06
GCST90199655	rs6055350	C	G	0.96283	-0.186005	0.0393211	2.24051e-06	8255	DEPRESSIO	0.98808	-0.013374	0.0295984	0.651378	494164	0.0024764	20.4885	TRUE	3.6374e-06
GCST90199655	rs6754181	C	T	0.840504	0.0935486	0.0202835	3.98709e-06	8255	DEPRESSIO	0.774191	0.0235996	0.00766029	0.00206467	494164	0.00234636	19.41	TRUE	2.95438e-05
GCST90199655	rs7012455	T	C	0.72081	0.0767546	0.0165318	3.43625e-06	8255	DEPRESSIO	0.658272	-0.00759802	0.00672001	0.2582	494164	0.00237115	19.6156	TRUE	8.29695e-06
GCST90199655	rs73597221	A	G	0.0466309	-0.17389	0.0348777	6.17385e-07	8255	DEPRESSIO	0.0447908	-0.00248556	0.0155086	0.872669	494164	0.00268853	22.2482	TRUE	8.59822e-07
GCST90199655	rs75090459	A	G	0.017058	0.26568	0.0567147	2.80646e-06	8255	DEPRESSIO	0.0140759	-0.022886	0.0275795	0.406642	494164	0.00236703	19.5814	TRUE	5.70106e-06
GCST90199655	rs77753167	T	C	0.0607551	-0.147065	0.0310573	2.18759e-06	8255	DEPRESSIO	0.074011	0.00323607	0.0121973	0.79077	494164	0.00246837	20.4219	TRUE	3.16485e-06
GCST90199655	rs893971	G	A	0.399187	0.0924746	0.0150638	8.31252e-10	8255	DEPRESSIO	0.373691	-0.00635825	0.00669627	0.342355	494164	0.00410195	33.9929	TRUE	2.49845e-09
GCST90199656	rs11078452	C	A	0.980903	-0.266191	0.0555632	1.66138e-06	8242	DEPRESSIO	0.981883	-0.0125083	0.0240511	0.603015	494164	0.00265465	21.9326	TRUE	2.83754e-06
GCST90199656	rs114842896	A	G	0.013081	0.30447	0.0669031	5.34158e-06	8242	DEPRESSIO	0.0107666	0.0263011	0.0312891	0.400583	494164	0.00239354	19.7701	TRUE	1.06453e-05
GCST90199656	rs117023050	C	T	0.0449466	0.16474	0.0370405	8.68438e-06	8242	DEPRESSIO	0.0549597	0.000648181	0.0141436	0.963447	494164	0.00232998	19.2439	TRUE	1.06742e-05
GCST90199656	rs13176353	C	G	0.891315	-0.114955	0.0245476	2.82755e-06	8242	DEPRESSIO	0.912527	0.00898677	0.0113289	0.427627	494164	0.00256027	21.1508	TRUE	5.61312e-06
GCST90199656	rs139986278	C	T	0.0116698	-0.315708	0.0706034	7.76506e-06	8242	DEPRESSIO	0.0257018	-0.00782729	0.0207667	0.706236	494164	0.00229915	18.9886	TRUE	1.16293e-05
GCST90199656	rs140560919	C	T	0.0138957	0.292597	0.0654917	7.90694e-06	8242	DEPRESSIO	0.0427564	-0.0195894	0.0158078	0.215264	494164	0.00234624	19.3785	TRUE	1.95332e-05
GCST90199656	rs146369127	A	G	0.0185524	0.269587	0.0567278	2.0112e-06	8242	DEPRESSIO	0.011748	0.0039633	0.0300911	0.895214	494164	0.00264664	21.8662	TRUE	2.68098e-06
GCST90199656	rs191105317	G	C	0.0117339	-0.362577	0.0700538	2.27061e-07	8242	DEPRESSIO	0.0111244	-0.0211938	0.0301317	0.481824	494164	0.00304893	25.2	TRUE	4.65733e-07
GCST90199656	rs198542	A	G	0.454857	0.0702721	0.0153512	4.70302e-06	8242	DEPRESSIO	0.441226	-0.00623785	0.00645144	0.333598	494164	0.00244896	20.2289	TRUE	1.01515e-05
GCST90199656	rs2016346	C	T	0.307059	-0.0742048	0.01661	7.9147e-06	8242	DEPRESSIO	0.276027	-0.0101252	0.00716877	0.157829	494164	0.00234321	19.3534	TRUE	2.15912e-05
GCST90199656	rs2496679	C	T	0.974437	0.213632	0.0481132	8.98791e-06	8242	DEPRESSIO	0.975323	0.00191544	0.0207461	0.926437	494164	0.00227367	18.7778	TRUE	1.13459e-05
GCST90199656	rs4649261	G	A	0.388522	0.0737226	0.0158935	3.50859e-06	8242	DEPRESSIO	0.395053	-0.0011095	0.00653253	0.865134	494164	0.00258243	21.3343	TRUE	4.73232e-06
GCST90199656	rs4692540	T	G	0.837001	-0.0952962	0.0204074	3.01657e-06	8242	DEPRESSIO	0.917527	-0.00999676	0.0116467	0.390707	494164	0.00247795	20.469	TRUE	6.2132e-06
GCST90199656	rs492467	G	A	0.400124	-0.0701385	0.0156135	7.05018e-06	8242	DEPRESSIO	0.32898	0.0101159	0.00680756	0.137284	494164	0.00236156	19.5053	TRUE	2.01878e-05
GCST90199656	rs55839541	A	G	0.139213	0.101358	0.0221088	4.55069e-06	8242	DEPRESSIO	0.140326	0.00725303	0.00918958	0.429956	494164	0.00246219	20.3385	TRUE	8.85142e-06
GCST90199656	rs56113850	C	T	0.576131	-0.076687	0.0152603	5.02725e-07	8242	DEPRESSIO	0.564475	0.000341856	0.00656927	0.958498	494164	0.00287228	23.7357	TRUE	6.54577e-07
GCST90199656	rs651578	C	T	0.240034	0.0800674	0.01791	7.80184e-06	8242	DEPRESSIO	0.21962	-0.0152414	0.0077162	0.0482392	494164	0.00233888	19.3176	TRUE	2.93148e-05
GCST90199656	rs6904845	C	T	0.743482	0.0774978	0.0174619	9.07576e-06	8242	DEPRESSIO	0.789966	0.00654578	0.00785829	0.404856	494164	0.00229085	18.92	TRUE	1.76372e-05
GCST90199656	rs72987107	T	C	0.0209548	-0.255879	0.0532644	1.55571e-06	8242	DEPRESSIO	0.0170364	-0.0109159	0.0247859	0.659642	494164	0.00268649	22.1963	TRUE	2.53271e-06
GCST90199656	rs7651697	C	T	0.496355	0.0706641	0.0155505	5.51533e-06	8242	DEPRESSIO	0.545098	0.00196214	0.00642266	0.759983	494164	0.00249657	20.6233	TRUE	7.98901e-06
GCST90199656	rs9479849	A	G	0.00753433	-0.39936	0.0884327	6.30262e-06	8242	DEPRESSIO	0.0136581	0.0183863	0.0276807	0.506544	494164	0.00238517	19.7008	TRUE	1.12511e-05
GCST90199657	rs1000821	T	C	0.460226	0.0955501	0.0152708	3.92298e-10	8246	DEPRESSIO	0.463712	-0.00622552	0.00641312	0.331674	494164	0.00453602	37.5654	TRUE	1.23307e-09
GCST90199657	rs10502344	G	A	0.0362631	0.190151	0.0413987	4.36607e-06	8246	DEPRESSIO	0.0233339	0.00503529	0.0212485	0.812679	494164	0.00252726	20.8876	TRUE	6.10393e-06
GCST90199657	rs10744901	C	T	0.317054	-0.0733906	0.0164198	7.83555e-06	8246	DEPRESSIO	0.367958	0.00350669	0.00662239	0.596444	494164	0.00233255	19.2745	TRUE	1.28327e-05
GCST90199657	rs10960927	C	T	0.0494112	0.157515	0.0353441	8.32674e-06	8246	DEPRESSIO	0.0480667	0.00148425	0.0150652	0.921518	494164	0.00233073	19.2594	TRUE	1.05666e-05
GCST90199657	rs115939317	T	C	0.0153631	0.27762	0.0620996	7.80146e-06	8246	DEPRESSIO	0.01292	0.0113943	0.0293475	0.697829	494164	0.00233177	19.2681	TRUE	1.17625e-05
GCST90199657	rs11986857	G	C	0.0606116	0.147791	0.0320867	4.10483e-06	8246	DEPRESSIO	0.105937	0.00158853	0.0104078	0.878691	494164	0.00248729	20.5564	TRUE	5.46067e-06
GCST90199657	rs138132596	G	A	0.00497814	0.513535	0.109227	2.58227e-06	8246	DEPRESSIO	0.040668	0.0342167	0.0162303	0.0350131	494164	0.00261258	21.5945	TRUE	1.13139e-05
GCST90199657	rs140079282	A	C	0.0184262	-0.261606	0.056463	3.60008e-06	8246	DEPRESSIO	0.0243436	0.00700737	0.0207993	0.736188	494164	0.00247562	20.4597	TRUE	5.37382e-06
GCST90199657	rs141116536	C	T	0.0266543	0.229382	0.0484838	2.233e-06	8246	DEPRESSIO	0.00767992	0.0216772	0.0376593	0.564877	494164	0.00273013	22.5688	TRUE	3.91211e-06
GCST90199657	rs1456759	T	C	0.737365	-0.0816351	0.0173502	2.53695e-06	8246	DEPRESSIO	0.827082	-0.00677676	0.00844521	0.422299	494164	0.00258118	21.3343	TRUE	5.08556e-06
GCST90199657	rs1488103	A	G	0.393833	-0.0723142	0.015939	5.70756e-06	8246	DEPRESSIO	0.329953	-0.00598597	0.00681143	0.379503	494164	0.00249679	20.635	TRUE	1.16065e-05
GCST90199657	rs41397245	A	G	0.378124	-0.0776802	0.0161082	1.41834e-06	8246	DEPRESSIO	0.394828	0.0156793	0.00653429	0.0164157	494164	0.00283785	23.4618	TRUE	7.72078e-06
GCST90199657	rs6493965	G	A	0.644609	-0.0718094	0.0160027	7.21237e-06	8246	DEPRESSIO	0.55802	-0.0170269	0.00643705	0.00816582	494164	0.00236263	19.5236	TRUE	3.96567e-05
GCST90199657	rs71588370	G	A	0.0394801	0.184415	0.0392364	2.60043e-06	8246	DEPRESSIO	0.0444263	-0.0188707	0.0154405	0.221649	494164	0.00257933	21.319	TRUE	6.71667e-06
GCST90199657	rs7200047	A	G	0.49245	0.0725737	0.0157374	3.99671e-06	8246	DEPRESSIO	0.553955	0.00150447	0.0064373	0.815209	494164	0.00263287	21.7627	TRUE	5.58877e-06
GCST90199657	rs9360664	A	G	0.1805	-0.0936889	0.0200697	3.03896e-06	8246	DEPRESSIO	0.173619	-0.00409837	0.00846303	0.628196	494164	0.00259676	21.4635	TRUE	4.98603e-06
GCST90199657	rs9461721	G	A	0.0262263	-0.256109	0.0478132	8.48745e-08	8246	DEPRESSIO	0.00562236	-0.0364585	0.0432375	0.399109	494164	0.00335023	27.7121	TRUE	1.98305e-07
GCST90199658	rs10414919	A	G	0.280961	-0.0797399	0.0161833	8.33707e-07	8250	DEPRESSIO	0.272259	0.00673459	0.00721041	0.350299	494164	0.00256909	21.2445	TRUE	1.89481e-06
GCST90199658	rs10832920	G	A	0.539011	-0.0659084	0.0142595	3.79896e-06	8250	DEPRESSIO	0.528118	-0.00946238	0.00639127	0.138736	494164	0.00215874	17.8438	TRUE	1.12293e-05
GCST90199658	rs113914810	T	C	0.0292252	0.195815	0.0434709	6.65286e-06	8250	DEPRESSIO	0.0223445	-0.000421213	0.0221256	0.984811	494164	0.00217569	17.9843	TRUE	8.08787e-06
GCST90199658	rs11715398	T	C	0.105338	0.116068	0.0236777	9.48658e-07	8250	DEPRESSIO	0.0828656	0.00589929	0.0116593	0.612877	494164	0.00253921	20.9967	TRUE	1.63391e-06
GCST90199658	rs142728688	A	G	0.0227938	-0.23423	0.0483974	1.30022e-06	8250	DEPRESSIO	0.0332605	-0.00340933	0.0178963	0.848913	494164	0.00244409	20.2083	TRUE	1.8162e-06
GCST90199658	rs142808012	T	A	0.0149562	0.267776	0.059366	6.46449e-06	8250	DEPRESSIO	0.0112349	-0.00207448	0.0303409	0.945489	494164	0.00211276	17.4629	TRUE	8.09887e-06
GCST90199658	rs151029917	T	G	0.0064524	0.405287	0.0904053	7.36017e-06	8250	DEPRESSIO	0.00816137	-0.0435246	0.0359609	0.226152	494164	0.00210603	17.4072	TRUE	1.7955e-05
GCST90199658	rs1808859	C	T	0.44434	0.0726542	0.0146613	7.21386e-07	8250	DEPRESSIO	0.385579	-0.0113047	0.00667421	0.0903046	494164	0.00260661	21.5555	TRUE	2.66704e-06
GCST90199658	rs1955284	T	C	0.807407	0.0830487	0.0184612	6.84165e-06	8250	DEPRESSIO	0.78046	-0.0142445	0.00775102	0.0660983	494164	0.00214501	17.73	TRUE	2.40077e-05
GCST90199658	rs1975533	G	A	0.116319	-0.119704	0.0225894	1.16365e-07	8250	DEPRESSIO	0.0735275	0.00234646	0.012219	0.847716	494164	0.00294573	24.3682	TRUE	1.7177e-07
GCST90199658	rs34973031	C	A	0.0853852	-0.123459	0.0259273	1.91937e-06	8250	DEPRESSIO	0.0948895	-0.0151779	0.0108889	0.163348	494164	0.00238065	19.6825	TRUE	5.58657e-06
GCST90199658	rs35783478	A	G	0.231208	0.0830143	0.0171179	1.23742e-06	8250	DEPRESSIO	0.273069	0.000357317	0.00719912	0.960414	494164	0.0024499	20.2564	TRUE	1.58143e-06
GCST90199658	rs4852728	A	C	0.178937	-0.0864222	0.0188155	4.36647e-06	8250	DEPRESSIO	0.278384	-0.00021397	0.00711275	0.976001	494164	0.00219461	18.141	TRUE	5.38465e-06
GCST90199658	rs4934976	A	G	0.657788	-0.0731137	0.0155296	2.50131e-06	8250	DEPRESSIO	0.600757	0.000785586	0.00651962	0.90409	494164	0.00240663	19.8977	TRUE	3.29671e-06
GCST90199658	rs620617	T	C	0.599716	-0.070098	0.0147602	2.0429e-06	8250	DEPRESSIO	0.645136	-0.00805563	0.0067054	0.22961	494164	0.00235915	19.5043	TRUE	5.2727e-06
GCST90199658	rs62485457	C	T	0.0221196	0.228417	0.0492927	3.58845e-06	8250	DEPRESSIO	0.0492012	0.0412353	0.0147849	0.00528701	494164	0.0022571	18.6586	TRUE	2.27434e-05
GCST90199658	rs734860	C	T	0.602667	0.0779035	0.0152545	3.27446e-07	8250	DEPRESSIO	0.634062	-0.0108177	0.00666569	0.104611	494164	0.00290654	24.043	TRUE	1.21037e-06
GCST90199658	rs76445723	T	G	0.0211627	-0.227203	0.0503536	6.41715e-06	8250	DEPRESSIO	0.0223844	0.0138193	0.0216308	0.522906	494164	0.00213865	17.6774	TRUE	1.1283e-05
GCST90199658	rs7737487	A	G	0.595653	0.0727989	0.0146176	6.35102e-07	8250	DEPRESSIO	0.640823	0.0206693	0.00666724	0.00193433	494164	0.00255286	21.1099	TRUE	5.64633e-06
GCST90199658	rs78820411	G	A	0.0386388	0.170371	0.0373253	5.0068e-06	8250	DEPRESSIO	0.0550182	-0.0109684	0.0140997	0.43662	494164	0.00215641	17.8245	TRUE	9.64298e-06
GCST90199658	rs79376596	G	A	0.0291836	0.195553	0.0432889	6.26065e-06	8250	DEPRESSIO	0.0345685	-0.02817	0.0177477	0.112456	494164	0.00216688	17.9112	TRUE	1.91405e-05
GCST90199659	rs10789117	C	A	0.341811	-0.0805466	0.0157387	3.09195e-07	8260	DEPRESSIO	0.264158	0.0186939	0.00722879	0.00970845	494164	0.00291918	24.1772	TRUE	2.1266e-06
GCST90199659	rs113735393	A	G	0.0352927	-0.207519	0.0411356	4.54134e-07	8260	DEPRESSIO	0.00932773	0.0418136	0.0336347	0.213806	494164	0.00293242	24.2871	TRUE	1.29259e-06
GCST90199659	rs117400415	G	C	0.186215	0.0888842	0.0195487	5.44662e-06	8260	DEPRESSIO	0.210223	0.0069667	0.00790272	0.378017	494164	0.00239444	19.8207	TRUE	1.11219e-05
GCST90199659	rs13035306	T	C	0.05619	-0.156036	0.0325815	1.67535e-06	8260	DEPRESSIO	0.0569728	0.00555579	0.0137255	0.68564	494164	0.0025824	21.3807	TRUE	2.66337e-06
GCST90199659	rs13265847	G	A	0.942421	-0.156331	0.0336519	3.39176e-06	8260	DEPRESSIO	0.908342	0.00661747	0.0111738	0.553696	494164	0.00265234	21.9613	TRUE	5.92648e-06
GCST90199659	rs139782415	T	C	0.0899487	0.126378	0.0264791	1.81728e-06	8260	DEPRESSIO	0.11522	0.0232587	0.0100276	0.02037	494164	0.00261477	21.6494	TRUE	9.26916e-06
GCST90199659	rs141437456	T	C	0.00988166	-0.347399	0.0764493	5.51496e-06	8260	DEPRESSIO	0.00240122	0.0294882	0.0678674	0.663928	494164	0.00236159	19.5482	TRUE	8.63395e-06
GCST90199659	rs151115380	T	C	0.0130281	0.310888	0.0661973	2.64817e-06	8260	DEPRESSIO	0.0191295	-0.0307472	0.0234423	0.189651	494164	0.00248556	20.5769	TRUE	7.21869e-06
GCST90199659	rs1555942	A	T	0.965825	0.188681	0.0418631	6.57211e-06	8260	DEPRESSIO	0.939508	0.0175996	0.0133289	0.186697	494164	0.00235014	19.4532	TRUE	1.71932e-05
GCST90199659	rs1836921	A	G	0.276299	-0.0775788	0.0170992	5.70656e-06	8260	DEPRESSIO	0.273546	0.0029023	0.00717155	0.6857	494164	0.00240688	19.924	TRUE	8.76764e-06
GCST90199659	rs2435583	G	A	0.164587	-0.0990229	0.0204562	1.29364e-06	8260	DEPRESSIO	0.216322	0.00812082	0.00777866	0.296491	494164	0.00269649	22.3278	TRUE	3.09531e-06
GCST90199659	rs35311550	C	T	0.0141818	-0.322065	0.0642743	5.42083e-07	8260	DEPRESSIO	0.00292119	0.0190902	0.0601338	0.750893	494164	0.00290032	24.0205	TRUE	8.39597e-07
GCST90199659	rs4266604	C	T	0.294749	0.0745017	0.0166127	7.30464e-06	8260	DEPRESSIO	0.271471	0.00151781	0.00717588	0.832485	494164	0.00230759	19.1001	TRUE	9.942e-06
GCST90199659	rs6849130	C	T	0.118281	-0.108294	0.0237693	5.21256e-06	8260	DEPRESSIO	0.15876	0.00284639	0.00882734	0.747111	494164	0.00244616	20.2499	TRUE	7.64292e-06
GCST90199659	rs7302336	A	G	0.112836	0.113218	0.0239989	2.38589e-06	8260	DEPRESSIO	0.10531	0.00689492	0.0104958	0.511231	494164	0.00256633	21.2473	TRUE	4.3879e-06
GCST90199659	rs7610125	T	C	0.436891	-0.0758416	0.0155174	1.02115e-06	8260	DEPRESSIO	0.397753	-0.00473697	0.00656644	0.470669	494164	0.00283016	23.4378	TRUE	2.01331e-06
GCST90199659	rs78765237	A	G	0.0204739	0.24977	0.053264	2.74152e-06	8260	DEPRESSIO	0.0132975	0.0333334	0.0280988	0.235505	494164	0.00250223	20.7152	TRUE	6.91888e-06
GCST90199659	rs9436300	G	A	0.68347	0.0754039	0.0169789	8.95281e-06	8260	DEPRESSIO	0.564901	-0.00195541	0.00643826	0.761344	494164	0.0024601	20.3656	TRUE	1.28034e-05
GCST90199660	rs1061808	G	T	0.631678	0.200092	0.0156583	2.15628e-37	8264	DEPRESSIO	0.574292	0.0144256	0.00645659	0.0254671	494164	0.01863	156.843	TRUE	5.21392e-35
GCST90199660	rs10778301	A	G	0.461879	-0.0693898	0.0154191	6.78686e-06	8264	DEPRESSIO	0.543129	-0.00147925	0.00641378	0.817597	494164	0.00239348	19.8224	TRUE	9.36086e-06
GCST90199660	rs117470433	T	C	0.0176685	0.26326	0.0585744	6.97514e-06	8264	DEPRESSIO	0.0189224	0.0048805	0.0234776	0.835324	494164	0.00240579	19.9246	TRUE	9.48414e-06
GCST90199660	rs117752111	G	A	0.0207753	0.239516	0.0538015	8.51368e-06	8264	DEPRESSIO	0.0451353	-0.0174788	0.0152927	0.253059	494164	0.00233415	19.3299	TRUE	1.98557e-05
GCST90199660	rs12438714	T	G	0.0645318	-0.138473	0.0307182	6.54901e-06	8264	DEPRESSIO	0.175067	0.00420921	0.00839465	0.616078	494164	0.00231506	19.1714	TRUE	1.06156e-05
GCST90199660	rs12544703	G	A	0.182667	-0.106164	0.019997	1.1023e-07	8264	DEPRESSIO	0.230717	-0.00391403	0.00757803	0.605508	494164	0.00336545	27.8993	TRUE	2.04025e-07
GCST90199660	rs141357957	T	C	0.0127443	-0.30519	0.0679417	7.05785e-06	8264	DEPRESSIO	0.00688515	0.021313	0.0388489	0.583272	494164	0.00234378	19.4098	TRUE	1.17363e-05
GCST90199660	rs145128297	A	G	0.014713	-0.298888	0.0637577	2.76062e-06	8264	DEPRESSIO	0.00891584	0.0340291	0.0347689	0.327718	494164	0.00259007	21.4547	TRUE	6.1451e-06
GCST90199660	rs1601935	T	G	0.650326	-0.0771848	0.0168088	4.39154e-06	8264	DEPRESSIO	0.616291	0.00953762	0.00658163	0.147302	494164	0.00270949	22.4466	TRUE	1.26547e-05
GCST90199660	rs17231506	T	C	0.325307	0.0901668	0.0162354	2.79678e-08	8264	DEPRESSIO	0.278841	-0.0171632	0.00712236	0.0159628	494164	0.00356881	29.5911	TRUE	2.04591e-07
GCST90199660	rs17248720	T	C	0.113267	-0.122497	0.0238862	2.92288e-07	8264	DEPRESSIO	0.10061	0.0131029	0.0105684	0.215041	494164	0.00301424	24.9789	TRUE	8.47748e-07
GCST90199660	rs183181954	G	A	0.0018173	0.857517	0.179475	1.77117e-06	8264	DEPRESSIO	0.0248341	-0.0144971	0.0202595	0.474257	494164	0.00266779	22.1003	TRUE	3.41307e-06
GCST90199660	rs185772485	G	A	0.0180312	-0.277576	0.0576862	1.4955e-06	8264	DEPRESSIO	0.0383686	0.0032517	0.0167982	0.846509	494164	0.00272845	22.6041	TRUE	2.08746e-06
GCST90199660	rs2032969	A	G	0.106101	-0.111093	0.0248798	8.00062e-06	8264	DEPRESSIO	0.183195	0.00469066	0.00827207	0.570682	494164	0.00234105	19.3872	TRUE	1.33939e-05
GCST90199660	rs2075269	C	T	0.24807	-0.0815166	0.0180752	6.48731e-06	8264	DEPRESSIO	0.347145	-0.00499577	0.00671956	0.457199	494164	0.00247898	20.5323	TRUE	1.21326e-05
GCST90199660	rs2745311	A	C	0.535022	0.0702244	0.0154888	5.79093e-06	8264	DEPRESSIO	0.489594	-0.00467195	0.00645203	0.469001	494164	0.00245364	20.3218	TRUE	1.0752e-05
GCST90199660	rs3019671	T	C	0.39617	-0.0743413	0.0156753	2.11027e-06	8264	DEPRESSIO	0.417509	0.00288845	0.00647367	0.655464	494164	0.00264415	21.9039	TRUE	3.42066e-06
GCST90199660	rs45617141	G	T	0.0177024	0.264148	0.0582611	5.79112e-06	8264	DEPRESSIO	0.00341011	0.11669	0.0552039	0.0345319	494164	0.00242661	20.0974	TRUE	2.40798e-05
GCST90199660	rs4920834	A	G	0.764055	0.0902345	0.0181074	6.25094e-07	8264	DEPRESSIO	0.782237	0.00881775	0.00771641	0.253152	494164	0.00293569	24.3261	TRUE	1.64424e-06
GCST90199660	rs57942043	C	A	0.0448804	0.167765	0.0372989	6.86419e-06	8264	DEPRESSIO	0.0725052	-0.00263245	0.0123336	0.830986	494164	0.00241294	19.984	TRUE	9.36814e-06
GCST90199660	rs61979368	T	C	0.247334	0.0825341	0.0180997	5.11584e-06	8264	DEPRESSIO	0.229972	0.00516496	0.0075952	0.496486	494164	0.0025362	21.0073	TRUE	9.29481e-06
GCST90199660	rs6753019	A	G	0.837465	-0.0961117	0.0210504	4.97633e-06	8264	DEPRESSIO	0.812222	-0.00185603	0.00818716	0.820657	494164	0.00251476	20.8293	TRUE	6.89667e-06
GCST90199660	rs72728195	C	T	0.307461	-0.0764083	0.0166291	4.33073e-06	8264	DEPRESSIO	0.287206	0.00272709	0.00705522	0.699101	494164	0.00248625	20.5926	TRUE	6.63278e-06
GCST90199660	rs7320739	G	T	0.166891	-0.0957937	0.0206722	3.58761e-06	8264	DEPRESSIO	0.171896	-0.00645905	0.00848174	0.446344	494164	0.00255175	21.1365	TRUE	6.93189e-06
GCST90199660	rs7900015	A	G	0.0481855	0.160184	0.0357053	7.24796e-06	8264	DEPRESSIO	0.0545957	0.0186506	0.014048	0.184298	494164	0.00235362	19.4915	TRUE	1.89486e-05
GCST90199660	rs9374755	C	T	0.306209	-0.0754855	0.0167415	6.51662e-06	8264	DEPRESSIO	0.304152	0.00286867	0.00693259	0.679024	494164	0.00242105	20.0513	TRUE	1.00312e-05
GCST90199661	rs10504250	G	C	0.32379	-0.0742667	0.0165607	7.30761e-06	8171	DEPRESSIO	0.315747	-0.0120278	0.00687756	0.0803175	494164	0.00241526	19.778	TRUE	2.4128e-05
GCST90199661	rs115520044	A	G	0.0166093	0.286001	0.0604766	2.25496e-06	8171	DEPRESSIO	0.0100672	0.0496403	0.0328293	0.130516	494164	0.00267204	21.8864	TRUE	6.94801e-06
GCST90199661	rs116633901	G	T	0.0244785	0.224574	0.0501538	7.54464e-06	8171	DEPRESSIO	0.00890713	0.00894569	0.0349607	0.798045	494164	0.00240863	19.7236	TRUE	1.05084e-05
GCST90199661	rs116882896	G	A	0.0467255	-0.166328	0.0373322	8.37579e-06	8171	DEPRESSIO	0.0498308	0.0214775	0.0147186	0.144508	494164	0.00246452	20.1824	TRUE	2.32811e-05
GCST90199661	rs117247923	A	G	0.0161251	0.285202	0.0612361	3.20202e-06	8171	DEPRESSIO	0.0362646	-0.0268525	0.0171867	0.118193	494164	0.00258094	21.1382	TRUE	9.96918e-06
GCST90199661	rs12376985	G	A	0.119885	0.1074	0.023991	7.58163e-06	8171	DEPRESSIO	0.093345	-0.0114223	0.0109847	0.298415	494164	0.00243412	19.9329	TRUE	1.66644e-05
GCST90199661	rs13200335	A	C	0.40824	-0.0760477	0.0156955	1.26496e-06	8171	DEPRESSIO	0.398737	0.00653231	0.00653997	0.317878	494164	0.00279424	22.8901	TRUE	2.92983e-06
GCST90199661	rs139060216	C	T	0.0331348	-0.195659	0.0433217	6.28953e-06	8171	DEPRESSIO	0.0201644	-0.010402	0.0229567	0.650465	494164	0.0024529	20.087	TRUE	9.88676e-06
GCST90199661	rs150357582	T	G	0.00817154	-0.424684	0.0860667	8.04149e-07	8171	DEPRESSIO	0.00119119	-0.068029	0.0951027	0.47441	494164	0.00292349	23.952	TRUE	1.58558e-06
GCST90199661	rs2472297	T	C	0.250184	0.0860376	0.0177102	1.18529e-06	8171	DEPRESSIO	0.248247	0.0117747	0.00738981	0.111077	494164	0.00277729	22.7508	TRUE	3.97602e-06
GCST90199661	rs3856630	C	T	0.0194312	0.247925	0.0558662	9.08718e-06	8171	DEPRESSIO	0.00376585	-0.0579946	0.0535289	0.278619	494164	0.00234233	19.1794	TRUE	2.03134e-05
GCST90199661	rs6137886	G	T	0.047164	0.165992	0.0366881	6.0563e-06	8171	DEPRESSIO	0.0538765	0.00887237	0.0141947	0.531938	494164	0.00247647	20.2805	TRUE	1.05479e-05
GCST90199661	rs61457016	G	T	0.0211932	-0.269244	0.0526641	3.17963e-07	8171	DEPRESSIO	0.006473	-0.0394325	0.0408513	0.33441	494164	0.00300757	24.6429	TRUE	7.6283e-07
GCST90199661	rs61880906	C	A	0.0528864	-0.160747	0.0347303	3.68428e-06	8171	DEPRESSIO	0.103733	-0.00545627	0.0105646	0.605528	494164	0.00258858	21.201	TRUE	6.11105e-06
GCST90199661	rs62337911	G	A	0.0398995	-0.191127	0.0392515	1.12e-06	8171	DEPRESSIO	0.026625	0.0286472	0.0200033	0.152108	494164	0.00279871	22.9268	TRUE	3.4124e-06
GCST90199661	rs6553200	T	C	0.273903	-0.0778103	0.017129	5.55614e-06	8171	DEPRESSIO	0.258547	-0.00819399	0.00731205	0.262452	494164	0.00240822	19.7202	TRUE	1.29791e-05
GCST90199661	rs7245628	A	G	0.684799	0.076776	0.0170744	6.90652e-06	8171	DEPRESSIO	0.746827	-0.000983047	0.00737309	0.893933	494164	0.00254467	20.8405	TRUE	8.96514e-06
GCST90199661	rs72710584	G	A	0.140637	-0.105459	0.0227622	3.60232e-06	8171	DEPRESSIO	0.0966261	0.0052811	0.0109371	0.629193	494164	0.00268827	22.0197	TRUE	5.85967e-06
GCST90199661	rs73073176	T	C	0.130699	-0.120147	0.0230713	1.91233e-07	8171	DEPRESSIO	0.0893422	-0.00916726	0.0112856	0.416621	494164	0.00328018	26.884	TRUE	4.22841e-07
GCST90199661	rs73396358	T	G	0.0625536	-0.142941	0.0315949	6.06315e-06	8171	DEPRESSIO	0.0644385	-0.00141902	0.0130362	0.913319	494164	0.00239631	19.6224	TRUE	7.77747e-06
GCST90199661	rs74069834	G	A	0.0174547	-0.276781	0.0589389	2.65226e-06	8171	DEPRESSIO	0.0137794	0.0261704	0.0279914	0.349817	494164	0.00262765	21.5218	TRUE	5.72952e-06
GCST90199661	rs75102017	C	G	0.0104294	-0.344294	0.075865	5.67231e-06	8171	DEPRESSIO	0.0143696	-0.0301436	0.0268561	0.261688	494164	0.00244678	20.0368	TRUE	1.32516e-05
GCST90199661	rs76680658	C	G	0.0357502	-0.200611	0.0420445	1.82957e-06	8171	DEPRESSIO	0.0675617	0.0157939	0.0128785	0.220056	494164	0.00277465	22.7291	TRUE	4.79463e-06
GCST90199662	rs112755187	T	C	0.0442732	-0.177624	0.0377539	2.54124e-06	7862	DEPRESSIO	0.0444005	0.0181304	0.0154047	0.239221	494164	0.00266998	21.0422	TRUE	6.24053e-06
GCST90199662	rs114248797	G	T	0.00987764	0.36155	0.0786193	4.25051e-06	7862	DEPRESSIO	0.00276952	-0.0750275	0.0621306	0.22721	494164	0.00255687	20.1485	TRUE	1.03762e-05
GCST90199662	rs117350340	C	T	0.0487695	-0.16461	0.0364871	6.43849e-06	7862	DEPRESSIO	0.0800854	0.00354777	0.0117756	0.763201	494164	0.00251406	19.8104	TRUE	9.16054e-06
GCST90199662	rs117546625	G	A	0.0268893	-0.236693	0.0482055	9.10349e-07	7862	DEPRESSIO	0.00528488	0.0087452	0.0444943	0.844182	494164	0.00293186	23.1121	TRUE	1.27181e-06
GCST90199662	rs117742113	T	C	0.0245285	-0.234768	0.0504297	3.23437e-06	7862	DEPRESSIO	0.0366503	-0.0292906	0.0168832	0.082758	494164	0.00263751	20.7856	TRUE	1.08607e-05
GCST90199662	rs142706506	G	T	0.0209884	0.254733	0.0544181	2.8543e-06	7862	DEPRESSIO	0.029051	-0.0063742	0.0189971	0.737222	494164	0.00266666	21.016	TRUE	4.22861e-06
GCST90199662	rs150981358	A	G	0.0266753	0.227853	0.0482807	2.36619e-06	7862	DEPRESSIO	0.056621	-0.0163962	0.0140513	0.24326	494164	0.00269592	21.2472	TRUE	5.7946e-06
GCST90199662	rs188242626	T	C	0.0252273	-0.239692	0.0496341	1.37102e-06	7862	DEPRESSIO	0.0491076	-0.0177682	0.0147672	0.22889	494164	0.0028256	22.2722	TRUE	3.51772e-06
GCST90199662	rs2407999	G	A	0.121513	0.114291	0.0243102	2.58439e-06	7862	DEPRESSIO	0.145599	0.00142645	0.00907674	0.875123	494164	0.00278877	21.981	TRUE	3.44598e-06
GCST90199662	rs35721219	T	C	0.0488957	0.162517	0.0360284	6.45813e-06	7862	DEPRESSIO	0.0374296	-0.00119355	0.0170442	0.944172	494164	0.00245655	19.3561	TRUE	8.03007e-06
GCST90199662	rs4815566	T	C	0.112645	0.111171	0.0247376	6.98957e-06	7862	DEPRESSIO	0.107343	0.00549567	0.0103354	0.59491	494164	0.00247071	19.4679	TRUE	1.13364e-05
GCST90199662	rs59173308	A	G	0.0465636	-0.171301	0.036733	3.11005e-06	7862	DEPRESSIO	0.0200706	0.0297404	0.0227883	0.191868	494164	0.00260548	20.5326	TRUE	8.15597e-06
GCST90199662	rs7047835	C	T	0.939029	-0.147304	0.0325318	5.95455e-06	7862	DEPRESSIO	0.947014	0.00609129	0.0144036	0.672368	494164	0.00248463	19.5778	TRUE	9.11075e-06
GCST90199662	rs8014050	G	A	0.411232	-0.0705248	0.0158333	8.4206e-06	7862	DEPRESSIO	0.429187	0.0025189	0.00644972	0.696134	494164	0.00240849	18.9764	TRUE	1.25273e-05
GCST90199662	rs80329585	C	A	0.0104605	-0.348749	0.0765056	5.15269e-06	7862	DEPRESSIO	0.012366	0.00677613	0.0289711	0.815068	494164	0.00251792	19.8408	TRUE	7.0852e-06
GCST90199662	rs887829	T	C	0.324211	0.0820467	0.0165917	7.61251e-07	7862	DEPRESSIO	0.392491	0.00355116	0.00653329	0.586751	494164	0.00294979	23.2539	TRUE	1.32928e-06
GCST90199662	rs9295793	A	C	0.155247	-0.0973961	0.0213833	5.24433e-06	7862	DEPRESSIO	0.150953	0.0195094	0.00889502	0.0282859	494164	0.00248809	19.6052	TRUE	2.21254e-05
GCST90199663	rs10101376	G	A	0.388492	0.0755876	0.0168628	7.37679e-06	7135	DEPRESSIO	0.352462	0.0103166	0.00669494	0.123327	494164	0.00271466	19.4164	TRUE	2.00526e-05
GCST90199663	rs11040389	T	C	0.434185	0.0796657	0.0165432	1.46752e-06	7135	DEPRESSIO	0.42074	-0.0122041	0.00649251	0.0601465	494164	0.00311833	22.3126	TRUE	5.26087e-06
GCST90199663	rs114393741	A	G	0.0144521	0.302597	0.068433	9.78836e-06	7135	DEPRESSIO	0.00205779	0.0559576	0.0730127	0.443433	494164	0.00260836	18.6541	TRUE	1.73512e-05
GCST90199663	rs116272095	C	G	0.015461	0.318113	0.0666451	1.8128e-06	7135	DEPRESSIO	0.0322936	0.0122537	0.0184073	0.505603	494164	0.0030808	22.0432	TRUE	3.20993e-06
GCST90199663	rs116938011	T	C	0.00979701	-0.380537	0.0845499	6.77187e-06	7135	DEPRESSIO	0.0356299	0.0191169	0.017139	0.264677	494164	0.00280958	20.0972	TRUE	1.46998e-05
GCST90199663	rs12319193	T	G	0.00835909	0.439649	0.0912265	1.4405e-06	7135	DEPRESSIO	0.0477159	0.0218878	0.0149011	0.141867	494164	0.00320447	22.9309	TRUE	4.08962e-06
GCST90199663	rs12354542	C	T	0.0506867	-0.175898	0.0373161	2.43208e-06	7135	DEPRESSIO	0.0597518	0.00151872	0.0134711	0.910237	494164	0.00297752	21.3021	TRUE	3.10308e-06
GCST90199663	rs12444105	G	A	0.63628	-0.0782771	0.0172342	5.57301e-06	7135	DEPRESSIO	0.664807	0.00996743	0.00675773	0.140222	494164	0.00283606	20.2871	TRUE	1.48353e-05
GCST90199663	rs12878900	G	A	0.112711	-0.132112	0.0261536	4.38603e-07	7135	DEPRESSIO	0.0722568	-0.00777905	0.01244	0.531758	494164	0.00349097	24.9883	TRUE	7.91701e-07
GCST90199663	rs13102958	G	A	0.417198	0.0755964	0.0167714	6.561e-06	7135	DEPRESSIO	0.419161	-0.00625569	0.00649741	0.335649	494164	0.00277904	19.8782	TRUE	1.31254e-05
GCST90199663	rs144625636	T	C	0.0136746	0.317716	0.0716714	9.29501e-06	7135	DEPRESSIO	0.00418008	0.027156	0.0504951	0.590718	494164	0.00272297	19.476	TRUE	1.45871e-05
GCST90199663	rs1521039	G	A	0.890797	-0.133494	0.0265452	4.93156e-07	7135	DEPRESSIO	0.850258	0.00518506	0.00896681	0.563095	494164	0.0034671	24.8169	TRUE	8.6208e-07
GCST90199663	rs1969346	T	C	0.0494096	0.169438	0.0381465	8.92236e-06	7135	DEPRESSIO	0.0289843	0.00554226	0.0188666	0.768941	494164	0.00269685	19.2886	TRUE	1.2273e-05
GCST90199663	rs3767942	G	A	0.268484	0.0875381	0.018901	3.632e-06	7135	DEPRESSIO	0.255212	0.00524714	0.00732298	0.473664	494164	0.00301	21.5351	TRUE	6.47523e-06
GCST90199663	rs4355631	G	A	0.491424	-0.0795996	0.017082	3.16418e-06	7135	DEPRESSIO	0.491803	-0.0117156	0.00640746	0.0674854	494164	0.00316712	22.6628	TRUE	1.05381e-05
GCST90199663	rs6756669	G	A	0.713592	0.0812734	0.018386	9.85196e-06	7135	DEPRESSIO	0.559759	0.0025684	0.006456	0.690755	494164	0.00269999	19.3112	TRUE	1.43082e-05
GCST90199663	rs739244	G	A	0.748831	-0.0872158	0.0188382	3.66143e-06	7135	DEPRESSIO	0.735243	0.00152461	0.00722669	0.832912	494164	0.00286134	20.4685	TRUE	4.90305e-06
GCST90199663	rs76793324	C	T	0.0163265	0.293567	0.0653061	6.94898e-06	7135	DEPRESSIO	0.00942595	-0.0687461	0.0339162	0.0426688	494164	0.00276814	19.8	TRUE	2.45423e-05
GCST90199663	rs78621707	A	G	0.021614	0.278554	0.0565295	8.32509e-07	7135	DEPRESSIO	0.0266783	-0.00128884	0.0198352	0.948192	494164	0.00328166	23.4852	TRUE	1.05259e-06
GCST90199663	rs79284264	C	T	0.0256537	0.231367	0.0522866	9.64488e-06	7135	DEPRESSIO	0.0148356	-0.00611613	0.027181	0.821968	494164	0.00267606	19.1396	TRUE	1.2757e-05
GCST90199664	rs10802092	T	A	0.593586	0.0695791	0.0148237	2.68229e-06	8235	DEPRESSIO	0.622943	-0.00354535	0.00659751	0.591008	494164	0.00233582	19.2759	TRUE	4.56128e-06
GCST90199664	rs10834052	C	T	0.802512	0.0807497	0.0182606	9.77604e-06	8235	DEPRESSIO	0.875079	0.000838985	0.00975085	0.931433	494164	0.00206683	17.0514	TRUE	1.22731e-05
GCST90199664	rs11076256	T	C	0.0778439	0.447662	0.0265192	6.2441e-64	8235	DEPRESSIO	0.0578568	0.000969535	0.0136631	0.94343	494164	0.0287713	243.891	TRUE	3.78465e-62
GCST90199664	rs116721959	T	C	0.0251855	-0.21061	0.0459716	4.62048e-06	8235	DEPRESSIO	0.0221918	0.00559425	0.0216156	0.795785	494164	0.00217801	17.9707	TRUE	6.53537e-06
GCST90199664	rs12529420	A	G	0.381239	0.0674951	0.0150882	7.69938e-06	8235	DEPRESSIO	0.320345	0.00336659	0.00684458	0.622818	494164	0.00214929	17.7332	TRUE	1.23371e-05
GCST90199664	rs13396369	T	C	0.187179	0.0893767	0.0186298	1.60652e-06	8235	DEPRESSIO	0.225882	-0.00457101	0.00764201	0.549745	494164	0.0024307	20.0607	TRUE	2.88311e-06
GCST90199664	rs143277630	T	C	0.0478586	-0.194762	0.0339985	1.01287e-08	8235	DEPRESSIO	0.0400446	-0.0226631	0.0163445	0.165567	494164	0.003457	28.5602	TRUE	3.80187e-08
GCST90199664	rs143566944	T	C	0.0130189	0.287805	0.0642476	7.47717e-06	8235	DEPRESSIO	0.0232916	0.0401036	0.0212194	0.0587652	494164	0.00212868	17.5628	TRUE	2.68365e-05
GCST90199664	rs17634070	A	T	0.0544231	0.154338	0.033383	3.77759e-06	8235	DEPRESSIO	0.0858036	-0.00367141	0.0116979	0.753635	494164	0.00245164	20.2339	TRUE	5.55165e-06
GCST90199664	rs17783490	T	G	0.0427215	0.165104	0.035623	3.5738e-06	8235	DEPRESSIO	0.0552983	0.00666985	0.0139317	0.632113	494164	0.00222962	18.3974	TRUE	5.81322e-06
GCST90199664	rs2359874	T	C	0.61135	0.0730231	0.0149781	1.08636e-06	8235	DEPRESSIO	0.587347	-0.0124364	0.00648678	0.0552141	494164	0.00253396	20.9151	TRUE	4.49255e-06
GCST90199664	rs34064769	A	C	0.525012	0.0678602	0.0145435	3.07118e-06	8235	DEPRESSIO	0.581976	-0.0158533	0.006472	0.0143047	494164	0.00229674	18.9526	TRUE	1.61961e-05
GCST90199664	rs35446494	G	A	0.0382979	0.171055	0.0375046	5.09335e-06	8235	DEPRESSIO	0.0607277	-0.0102504	0.0133197	0.441558	494164	0.00215535	17.7833	TRUE	9.74751e-06
GCST90199664	rs4291084	G	A	0.724661	-0.082695	0.016704	7.39797e-07	8235	DEPRESSIO	0.739451	0.0135395	0.00728576	0.063119	494164	0.00272892	22.5287	TRUE	3.02267e-06
GCST90199664	rs56381820	C	T	0.203436	0.0842604	0.0180851	3.17568e-06	8235	DEPRESSIO	0.213226	-0.00646035	0.00782867	0.409248	494164	0.00230105	18.9882	TRUE	6.39665e-06
GCST90199664	rs7141384	G	T	0.333722	-0.0706039	0.0152423	3.61956e-06	8235	DEPRESSIO	0.311112	0.0157962	0.00689533	0.0219715	494164	0.00221681	18.2915	TRUE	1.71972e-05
GCST90199664	rs73351721	A	G	0.061443	-0.14389	0.0302864	2.02424e-06	8235	DEPRESSIO	0.0605914	0.0196756	0.0134367	0.143108	494164	0.00238794	19.707	TRUE	6.12537e-06
GCST90199664	rs73396011	G	A	0.0595044	0.149295	0.0310577	1.53204e-06	8235	DEPRESSIO	0.0563391	-0.019885	0.013891	0.152286	494164	0.00249475	20.5906	TRUE	4.61173e-06
GCST90199664	rs73669981	T	C	0.034831	-0.194512	0.039425	8.06738e-07	8235	DEPRESSIO	0.0476945	0.0101758	0.0149003	0.494653	494164	0.00254385	20.997	TRUE	1.56297e-06
GCST90199664	rs74546847	T	C	0.0222438	-0.242796	0.0487618	6.38388e-07	8235	DEPRESSIO	0.0313409	0.0105393	0.0185689	0.570319	494164	0.0025642	21.1654	TRUE	1.15716e-06
GCST90199664	rs78199411	C	T	0.0356752	0.183637	0.0391572	2.73534e-06	8235	DEPRESSIO	0.0265798	-0.0306953	0.019852	0.122055	494164	0.00232028	19.1473	TRUE	8.55181e-06
GCST90199664	rs7867041	A	G	0.226371	0.0783952	0.0173588	6.29683e-06	8235	DEPRESSIO	0.193787	-0.00646004	0.00806989	0.423414	494164	0.0021526	17.7606	TRUE	1.21754e-05
GCST90199664	rs79724540	T	C	0.112452	-0.117073	0.0231742	4.37544e-07	8235	DEPRESSIO	0.0997051	-0.00703717	0.0106645	0.509338	494164	0.00273591	22.5866	TRUE	8.52484e-07
GCST90199664	rs937475	G	A	0.599404	-0.0703956	0.0148295	2.06466e-06	8235	DEPRESSIO	0.594367	0.00449948	0.00651267	0.48964	494164	0.00237984	19.6399	TRUE	3.89181e-06
GCST90199664	rs9470970	A	G	0.0663122	-0.145262	0.0290503	5.72199e-07	8235	DEPRESSIO	0.0795513	0.000682201	0.011782	0.953827	494164	0.00261294	21.5687	TRUE	7.45936e-07
GCST90199664	rs9476273	A	T	0.168047	-0.0860871	0.0194551	9.64816e-06	8235	DEPRESSIO	0.129119	-0.00403206	0.00953178	0.672286	494164	0.00207222	17.096	TRUE	1.47521e-05
GCST90199665	rs10845794	T	G	0.536408	-0.0705395	0.0158112	8.1442e-06	8148	DEPRESSIO	0.473457	-0.00648306	0.00640999	0.311825	494164	0.00247472	20.2091	TRUE	1.75339e-05
GCST90199665	rs11073480	G	A	0.157032	0.0960883	0.021254	6.1561e-06	8148	DEPRESSIO	0.0870887	-0.0183586	0.0114906	0.110107	494164	0.00244439	19.9608	TRUE	1.88115e-05
GCST90199665	rs113199593	G	A	0.0116265	-0.318765	0.0717581	8.90352e-06	8148	DEPRESSIO	0.01872	0.00879685	0.0234514	0.707579	494164	0.00233529	19.0678	TRUE	1.32316e-05
GCST90199665	rs117572246	A	G	0.0128793	-0.335037	0.0692125	1.29385e-06	8148	DEPRESSIO	0.0514389	-0.00144407	0.0146667	0.921568	494164	0.00285416	23.3165	TRUE	1.7e-06
GCST90199665	rs12039358	G	T	0.227402	-0.0910294	0.0184878	8.49033e-07	8148	DEPRESSIO	0.319096	-0.0116722	0.00686036	0.0888689	494164	0.00291166	23.7877	TRUE	3.0967e-06
GCST90199665	rs139706814	G	A	0.0328242	-0.196608	0.0437219	6.89914e-06	8148	DEPRESSIO	0.047749	0.0133957	0.0150337	0.372907	494164	0.00245432	20.0421	TRUE	1.39532e-05
GCST90199665	rs150753233	G	A	0.00908417	0.388784	0.0814519	1.81348e-06	8148	DEPRESSIO	0.0187987	0.0495416	0.0233727	0.0340369	494164	0.00272125	22.2278	TRUE	8.12325e-06
GCST90199665	rs150965318	C	T	0.0276535	-0.209464	0.0468532	7.79847e-06	8148	DEPRESSIO	0.0323745	0.0357458	0.0183179	0.051007	494164	0.0023595	19.2659	TRUE	2.86832e-05
GCST90199665	rs2025408	A	C	0.0106869	-0.336702	0.0757383	8.76491e-06	8148	DEPRESSIO	0.0134342	-0.0156946	0.0281993	0.577829	494164	0.00239721	19.5746	TRUE	1.4478e-05
GCST90199665	rs2248456	A	G	0.494379	0.0745846	0.0154974	1.48899e-06	8148	DEPRESSIO	0.555665	-0.0132859	0.00641911	0.038476	494164	0.00278108	22.7179	TRUE	6.56183e-06
GCST90199665	rs35308250	C	A	0.292432	0.0764696	0.0169105	6.12521e-06	8148	DEPRESSIO	0.296909	9.47278e-05	0.00699548	0.989196	494164	0.00241992	19.7605	TRUE	7.41785e-06
GCST90199665	rs35911794	C	T	0.0338346	0.192938	0.042974	7.13446e-06	8148	DEPRESSIO	0.0449046	-0.0112082	0.0155628	0.471405	494164	0.00243376	19.8738	TRUE	1.30491e-05
GCST90199665	rs409751	T	C	0.558491	0.0743278	0.0161645	4.26133e-06	8148	DEPRESSIO	0.506367	-0.00267804	0.00639689	0.675475	494164	0.00272451	22.2545	TRUE	6.63046e-06
GCST90199665	rs62127223	A	G	0.0820923	-0.136176	0.0283979	1.62445e-06	8148	DEPRESSIO	0.0975864	-0.00237511	0.0108155	0.82618	494164	0.00279468	22.8293	TRUE	2.2926e-06
GCST90199665	rs74509445	T	C	0.0667167	-0.139499	0.0313242	8.4528e-06	8148	DEPRESSIO	0.0769108	0.0243877	0.0119495	0.041262	494164	0.00242337	19.7888	TRUE	3.25013e-05
GCST90199665	rs74895134	A	G	0.0166503	0.266447	0.0599771	8.89292e-06	8148	DEPRESSIO	0.00372621	0.00836164	0.0539129	0.876746	494164	0.00232478	18.9818	TRUE	1.16244e-05
GCST90199665	rs79315153	G	A	0.116476	-0.10644	0.0237273	7.25895e-06	8148	DEPRESSIO	0.110698	-0.00616789	0.0102936	0.54904	494164	0.00233182	19.0394	TRUE	1.23651e-05
GCST90199665	rs80135198	T	C	0.0169512	0.27184	0.0603487	6.65316e-06	8148	DEPRESSIO	0.0309076	0.0155204	0.0186946	0.40642	494164	0.00246282	20.1116	TRUE	1.30078e-05
GCST90199665	rs9869057	C	T	0.998185	-0.811824	0.183334	9.50571e-06	8148	DEPRESSIO	0.960097	0.0154131	0.0162433	0.342677	494164	0.00238804	19.4995	TRUE	1.9617e-05
GCST90199666	rs10157929	G	C	0.139648	0.101191	0.0219394	3.98265e-06	8256	DEPRESSIO	0.271489	0.00679777	0.00717323	0.343303	494164	0.00246051	20.3591	TRUE	8.56471e-06
GCST90199666	rs111269071	C	T	0.0679766	0.139429	0.0302597	4.07088e-06	8256	DEPRESSIO	0.0978407	0.00161016	0.0107527	0.880967	494164	0.00246333	20.3825	TRUE	5.40764e-06
GCST90199666	rs113511960	T	C	0.015033	-0.28963	0.0631312	4.48072e-06	8256	DEPRESSIO	0.00310207	-0.078203	0.0583387	0.180084	494164	0.00248419	20.5555	TRUE	1.20934e-05
GCST90199666	rs114684303	A	C	0.0122771	-0.326277	0.0685956	1.96945e-06	8256	DEPRESSIO	0.0142042	-0.0221485	0.027267	0.416629	494164	0.00258187	21.3659	TRUE	4.01208e-06
GCST90199666	rs1171623	T	G	0.224491	0.105784	0.018426	9.41016e-09	8256	DEPRESSIO	0.351762	-0.00242319	0.00671022	0.718011	494164	0.00389633	32.2861	TRUE	1.66861e-08
GCST90199666	rs12205483	T	C	0.0220643	-0.234035	0.0522496	7.49341e-06	8256	DEPRESSIO	0.0378402	0.0175133	0.0171976	0.308507	494164	0.0023637	19.5562	TRUE	1.63516e-05
GCST90199666	rs12210538	G	A	0.238471	-0.169243	0.0176414	8.51296e-22	8256	DEPRESSIO	0.161681	0.00423262	0.00866983	0.625407	494164	0.0104034	86.772	TRUE	3.96053e-21
GCST90199666	rs12907371	C	G	0.119042	0.107415	0.0238374	6.60189e-06	8256	DEPRESSIO	0.127323	-0.00549495	0.00961895	0.567822	494164	0.00242	20.0231	TRUE	1.11452e-05
GCST90199666	rs13386197	G	C	0.0520528	0.150287	0.033948	9.55699e-06	8256	DEPRESSIO	0.0289459	-0.0473586	0.0191529	0.013411	494164	0.00222895	18.4389	TRUE	4.67008e-05
GCST90199666	rs138066517	T	C	0.0341557	-0.18999	0.042387	7.38534e-06	8256	DEPRESSIO	0.0766034	0.00573511	0.0120686	0.634639	494164	0.00238156	19.7043	TRUE	1.17418e-05
GCST90199666	rs143370068	T	C	0.0121017	-0.313926	0.0696259	6.52081e-06	8256	DEPRESSIO	0.00435638	-0.0335266	0.0480649	0.485474	494164	0.00235637	19.4954	TRUE	1.18644e-05
GCST90199666	rs17569868	C	A	0.211224	0.0839015	0.0186144	6.56434e-06	8256	DEPRESSIO	0.138709	0.00448336	0.00929464	0.629551	494164	0.00234567	19.4067	TRUE	1.05178e-05
GCST90199666	rs1799822	G	A	0.22902	0.084205	0.0181362	3.43522e-06	8256	DEPRESSIO	0.13813	0.00501617	0.00927846	0.588766	494164	0.00250393	20.7193	TRUE	5.81349e-06
GCST90199666	rs2167534	A	G	0.310582	-0.0774604	0.0172303	6.9379e-06	8256	DEPRESSIO	0.299757	-0.010444	0.00703849	0.137851	494164	0.0025695	21.2633	TRUE	1.98787e-05
GCST90199666	rs2612989	A	G	0.822267	0.0945784	0.0198049	1.79262e-06	8256	DEPRESSIO	0.858446	0.00965913	0.00916914	0.292139	494164	0.00261454	21.637	TRUE	4.2526e-06
GCST90199666	rs2963905	A	C	0.716492	-0.0810907	0.0169006	1.60178e-06	8256	DEPRESSIO	0.69627	-0.0095462	0.00694793	0.169453	494164	0.00267146	22.1093	TRUE	4.65129e-06
GCST90199666	rs6029454	G	C	0.0473096	-0.157828	0.0354391	8.44814e-06	8256	DEPRESSIO	0.0333068	-0.0272591	0.017684	0.123205	494164	0.00224543	18.5755	TRUE	2.47385e-05
GCST90199666	rs62264777	C	G	0.138361	-0.106325	0.0219678	1.29823e-06	8256	DEPRESSIO	0.214717	-0.0269611	0.00779656	0.000544051	494164	0.0026955	22.3088	TRUE	1.33459e-05
GCST90199666	rs7069718	T	A	0.774869	0.0805832	0.0181037	8.53953e-06	8256	DEPRESSIO	0.787351	0.00572094	0.00785733	0.466551	494164	0.0022656	18.7427	TRUE	1.56638e-05
GCST90199666	rs7143692	G	A	0.207493	0.0865656	0.0187875	4.07316e-06	8256	DEPRESSIO	0.186704	0.00202799	0.00821787	0.80508	494164	0.00246449	20.3922	TRUE	5.7398e-06
GCST90199666	rs72696241	A	G	0.276009	0.0788913	0.0170751	3.83246e-06	8256	DEPRESSIO	0.317374	0.00804927	0.00686165	0.240764	494164	0.00248739	20.5821	TRUE	9.44302e-06
GCST90199666	rs72777087	G	A	0.170976	0.0928261	0.0202234	4.43193e-06	8256	DEPRESSIO	0.25915	-0.0184825	0.00732523	0.0116316	494164	0.00244271	20.2115	TRUE	2.37261e-05
GCST90199666	rs72906893	T	C	0.176603	0.0927839	0.0204954	5.98074e-06	8256	DEPRESSIO	0.175173	0.0165158	0.00843142	0.0501314	494164	0.0025037	20.7174	TRUE	2.26992e-05
GCST90199666	rs75555206	A	G	0.0239287	-0.22333	0.0498164	7.35818e-06	8256	DEPRESSIO	0.0313754	0.0260276	0.0183973	0.157142	494164	0.00232983	19.2753	TRUE	2.01978e-05
GCST90199666	rs78422675	T	C	0.00466836	0.557491	0.111628	5.90816e-07	8256	DEPRESSIO	0.0309591	0.00630456	0.0183977	0.731838	494164	0.00288827	23.9088	TRUE	9.28172e-07
GCST90199666	rs79450911	T	C	0.0222007	-0.240404	0.0517006	3.32062e-06	8256	DEPRESSIO	0.0253479	-0.0224841	0.0209279	0.282662	494164	0.00250917	20.7628	TRUE	7.76402e-06
GCST90199666	rs887477	C	A	0.515027	0.0717292	0.0155223	3.81827e-06	8256	DEPRESSIO	0.579939	-0.00882438	0.00647927	0.173216	494164	0.00257022	21.2692	TRUE	1.05237e-05
GCST90199667	rs111274172	T	A	0.0193261	0.264806	0.0526607	4.94236e-07	8167	DEPRESSIO	0.0135665	0.0406002	0.0283499	0.152112	494164	0.002658	21.7604	TRUE	1.57047e-06
GCST90199667	rs116078994	A	C	0.0183301	0.252839	0.0537262	2.52558e-06	8167	DEPRESSIO	0.0382547	-0.0149197	0.0168624	0.376271	494164	0.00230064	18.828	TRUE	5.30184e-06
GCST90199667	rs117113173	G	C	0.0231459	0.245682	0.0480425	3.15665e-07	8167	DEPRESSIO	0.00730745	-0.0285	0.0382346	0.456031	494164	0.00272948	22.3472	TRUE	6.55584e-07
GCST90199667	rs12633047	T	C	0.0692572	0.130274	0.0282786	4.08865e-06	8167	DEPRESSIO	0.0338576	0.0124395	0.0177957	0.484539	494164	0.00218796	17.9039	TRUE	7.54003e-06
GCST90199667	rs12893100	T	C	0.291436	0.0721428	0.016087	7.30705e-06	8167	DEPRESSIO	0.311245	0.00324205	0.00692428	0.639632	494164	0.0021495	17.5885	TRUE	1.15368e-05
GCST90199667	rs142601344	T	C	0.0113622	0.34102	0.0685053	6.42442e-07	8167	DEPRESSIO	0.0123352	-0.061667	0.0290889	0.0340103	494164	0.0026127	21.3886	TRUE	3.09619e-06
GCST90199667	rs144368133	G	A	0.0107812	-0.33485	0.0704029	1.97275e-06	8167	DEPRESSIO	0.0356309	-0.0195652	0.017309	0.258328	494164	0.00239161	19.5743	TRUE	4.85816e-06
GCST90199667	rs148188291	G	A	0.011176	-0.312133	0.068299	4.87511e-06	8167	DEPRESSIO	0.00417628	0.117678	0.0514929	0.0222936	494164	0.00215335	17.6201	TRUE	2.24263e-05
GCST90199667	rs150074699	A	G	0.000613196	1.31346	0.291544	6.63157e-06	8167	DEPRESSIO	0.0589713	0.0133631	0.0136632	0.328058	494164	0.00211445	17.301	TRUE	1.41437e-05
GCST90199667	rs150921780	T	C	0.0444772	0.157491	0.0349348	6.53989e-06	8167	DEPRESSIO	0.0249344	0.0269238	0.0208751	0.197134	494164	0.00210824	17.2501	TRUE	1.67132e-05
GCST90199667	rs181823223	T	C	0.117225	-0.108427	0.02309	2.65528e-06	8167	DEPRESSIO	0.164637	0.00439839	0.0086646	0.611715	494164	0.00243319	19.9154	TRUE	4.42328e-06
GCST90199667	rs1865475	A	G	0.0960525	-0.115293	0.0244655	2.44721e-06	8167	DEPRESSIO	0.0795859	-0.0138308	0.0117712	0.240007	494164	0.00230828	18.8907	TRUE	6.13078e-06
GCST90199667	rs27598	A	G	0.616334	-0.0675333	0.0149044	5.86762e-06	8167	DEPRESSIO	0.668711	-0.00327592	0.00681825	0.630898	494164	0.00215693	17.6494	TRUE	9.39196e-06
GCST90199667	rs35208507	G	A	0.310554	-0.0782231	0.0157699	7.03917e-07	8167	DEPRESSIO	0.312677	0.00540662	0.00689964	0.43327	494164	0.00262022	21.4503	TRUE	1.45632e-06
GCST90199667	rs376874259	G	T	0.0422138	-0.178181	0.0359668	7.26855e-07	8167	DEPRESSIO	0.0435684	-0.0142272	0.0156802	0.364229	494164	0.0025673	21.0159	TRUE	1.62522e-06
GCST90199667	rs4426692	G	A	0.331673	-0.068372	0.0152462	7.30789e-06	8167	DEPRESSIO	0.361615	0.00809059	0.00665516	0.224104	494164	0.00207246	16.9568	TRUE	1.77984e-05
GCST90199667	rs553220097	C	G	0.000260383	2.05383	0.460821	8.31522e-06	8167	DEPRESSIO	0.0223941	-0.0365305	0.021835	0.0943213	494164	0.00219613	17.9709	TRUE	2.60873e-05
GCST90199667	rs55769487	T	C	0.152674	0.0923657	0.0199838	3.79984e-06	8167	DEPRESSIO	0.204673	0.01759	0.00788047	0.0256083	494164	0.00220733	18.0627	TRUE	1.72751e-05
GCST90199667	rs71480323	A	G	0.123767	-0.101121	0.0217504	3.33285e-06	8167	DEPRESSIO	0.0749503	-0.00913631	0.0121639	0.452591	494164	0.00221788	18.1492	TRUE	6.3871e-06
GCST90199667	rs72692616	A	G	0.0535583	-0.333531	0.0319348	1.55926e-25	8167	DEPRESSIO	0.112609	-0.0107765	0.0100883	0.285425	494164	0.0112778	93.1333	TRUE	1.99988e-24
GCST90199667	rs79695006	G	A	0.0571607	0.146655	0.0312792	2.75113e-06	8167	DEPRESSIO	0.0589865	-0.00152062	0.0136117	0.91105	494164	0.00231824	18.9724	TRUE	3.59167e-06
GCST90199667	rs9813594	C	T	0.659893	-0.0730144	0.0154387	2.253e-06	8167	DEPRESSIO	0.688144	0.0143071	0.00689181	0.0378983	494164	0.00239296	19.5854	TRUE	9.70505e-06
GCST90199667	rs9858049	T	C	0.123202	-0.135463	0.0219498	6.76417e-10	8167	DEPRESSIO	0.18474	0.0260216	0.00819998	0.00150678	494164	0.0039645	32.499	TRUE	1.12014e-08
GCST90199668	rs113915691	A	G	0.0625	-0.138771	0.0308238	6.72984e-06	8242	DEPRESSIO	0.108334	0.0112112	0.010386	0.280384	494164	0.00225673	18.6375	TRUE	1.52759e-05
GCST90199668	rs117138561	T	C	0.00930119	0.345285	0.0773593	8.06713e-06	8242	DEPRESSIO	0.00151076	-0.0486116	0.0872384	0.577372	494164	0.00219718	18.1446	TRUE	1.34143e-05
GCST90199668	rs1171617	T	G	0.768951	0.152178	0.0180475	3.39535e-17	8242	DEPRESSIO	0.839787	-0.015643	0.0087283	0.0730971	494164	0.0082288	68.3679	TRUE	4.63658e-16
GCST90199668	rs117548628	A	G	0.016033	-0.272418	0.059426	4.55821e-06	8242	DEPRESSIO	0.00968171	0.0131466	0.0333521	0.693451	494164	0.00234151	19.3394	TRUE	6.99873e-06
GCST90199668	rs117907282	A	G	0.00977772	-0.347706	0.0762	5.04116e-06	8242	DEPRESSIO	0.00530134	-0.0137389	0.0444417	0.757211	494164	0.00234113	19.3361	TRUE	7.33483e-06
GCST90199668	rs1391967	G	A	0.187232	-0.0857333	0.0192503	8.44367e-06	8242	DEPRESSIO	0.198676	0.0060046	0.00802725	0.454444	494164	0.00223705	18.4746	TRUE	1.5666e-05
GCST90199668	rs141882839	A	G	0.0257707	0.245572	0.0474263	2.24314e-07	8242	DEPRESSIO	0.0288358	0.00115331	0.0191072	0.951869	494164	0.00302813	25.0276	TRUE	2.98303e-07
GCST90199668	rs144724596	T	C	0.00693515	0.433125	0.0902822	1.60694e-06	8242	DEPRESSIO	0.0320827	4.97217e-05	0.0182305	0.997824	494164	0.00258398	21.3472	TRUE	1.98341e-06
GCST90199668	rs149556176	C	T	0.0140408	0.49122	0.0634609	9.90147e-15	8242	DEPRESSIO	0.00318659	-0.091514	0.0567353	0.106745	494164	0.00668087	55.4206	TRUE	8.6205e-14
GCST90199668	rs16865990	G	A	0.0100306	-0.356033	0.075046	2.09342e-06	8242	DEPRESSIO	0.00328055	0.0804003	0.0576091	0.162829	494164	0.00251744	20.7961	TRUE	6.0685e-06
GCST90199668	rs17843902	C	T	0.296766	-0.0833266	0.0163535	3.48112e-07	8242	DEPRESSIO	0.260367	-0.00549438	0.0072857	0.45077	494164	0.00289809	23.9496	TRUE	7.27576e-07
GCST90199668	rs2185152	T	C	0.30837	-0.4316	0.0153412	3.83431e-174	8242	DEPRESSIO	0.263364	0.00319875	0.00725192	0.659148	494164	0.0794582	711.25	TRUE	1.80749e-165
GCST90199668	rs28540007	C	T	0.0204714	-0.239621	0.0526059	5.23824e-06	8242	DEPRESSIO	0.0088534	0.0194728	0.0349518	0.577436	494164	0.00230274	19.0184	TRUE	8.83001e-06
GCST90199668	rs36012907	T	C	0.0917344	0.128382	0.0263672	1.1217e-06	8242	DEPRESSIO	0.0834297	-0.0172718	0.0117024	0.139966	494164	0.00274652	22.6937	TRUE	3.52983e-06
GCST90199668	rs62290256	G	A	0.0584841	0.16173	0.0316506	3.22408e-07	8242	DEPRESSIO	0.073845	-0.0079115	0.0121727	0.515731	494164	0.00288056	23.8044	TRUE	6.30695e-07
GCST90199668	rs662138	G	C	0.175323	-0.133922	0.0196516	9.4375e-12	8242	DEPRESSIO	0.147185	0.00185915	0.00901712	0.83665	494164	0.00518629	42.9578	TRUE	1.74921e-11
GCST90199668	rs73001574	T	G	0.0158023	-0.28157	0.0599701	2.66386e-06	8242	DEPRESSIO	0.0502168	-0.00292908	0.014587	0.840855	494164	0.00246607	20.3707	TRUE	3.68422e-06
GCST90199668	rs75586607	C	G	0.0401487	-0.175199	0.0387011	5.98379e-06	8242	DEPRESSIO	0.016169	-0.0105517	0.0262896	0.688153	494164	0.00236575	19.54	TRUE	9.15717e-06
GCST90199668	rs75690409	G	A	0.0166198	0.265713	0.0585954	5.76827e-06	8242	DEPRESSIO	0.0232038	0.0286146	0.0213415	0.179987	494164	0.00230782	19.0605	TRUE	1.53554e-05
GCST90199668	rs77010315	A	C	0.012084	-0.452358	0.0682548	3.41446e-11	8242	DEPRESSIO	0.00435742	-0.0637505	0.0475547	0.180059	494164	0.00488568	40.4557	TRUE	1.60521e-10
GCST90199668	rs80254170	G	A	0.0750547	-0.124082	0.0280817	9.93375e-06	8242	DEPRESSIO	0.0704089	0.00954036	0.0125252	0.446243	494164	0.00213767	17.6522	TRUE	1.84648e-05
GCST90199668	rs898847	C	T	0.745109	0.0835404	0.0173534	1.47896e-06	8242	DEPRESSIO	0.816419	0.00704237	0.00828975	0.395587	494164	0.00265092	21.9017	TRUE	3.11461e-06
GCST90199669	rs10984356	G	A	0.0562768	-0.144742	0.0326654	9.37703e-06	8262	DEPRESSIO	0.0686252	-0.0137211	0.0126033	0.27629	494164	0.00222532	18.4222	TRUE	2.11029e-05
GCST90199669	rs112845131	T	A	0.0127551	0.324374	0.0667607	1.18128e-06	8262	DEPRESSIO	0.00337847	-0.00461649	0.0563132	0.934664	494164	0.00264991	21.9464	TRUE	1.54318e-06
GCST90199669	rs114798927	C	T	0.109753	-0.112961	0.0241021	2.77555e-06	8262	DEPRESSIO	0.151235	-0.0046399	0.00895353	0.604305	494164	0.00249353	20.648	TRUE	4.66517e-06
GCST90199669	rs115362213	C	G	0.0124863	-0.313614	0.0668907	2.75273e-06	8262	DEPRESSIO	0.00633001	-0.00760292	0.0406919	0.851785	494164	0.00242548	20.0832	TRUE	3.77386e-06
GCST90199669	rs1171617	T	G	0.769509	0.215613	0.0180295	5.83405e-33	8262	DEPRESSIO	0.839787	-0.015643	0.0087283	0.0730971	494164	0.016491	138.5	TRUE	4.33108e-31
GCST90199669	rs117508585	A	G	0.0165029	-0.264148	0.0589634	7.46889e-06	8262	DEPRESSIO	0.00903673	0.00794118	0.0344794	0.817846	494164	0.00226495	18.7509	TRUE	1.02754e-05
GCST90199669	rs138268157	G	A	0.124725	0.107567	0.0225861	1.91198e-06	8262	DEPRESSIO	0.07478	0.0062237	0.0122509	0.61144	494164	0.00252631	20.9201	TRUE	3.22968e-06
GCST90199669	rs139264311	G	A	0.0214303	-0.230906	0.0521359	9.47e-06	8262	DEPRESSIO	0.0278832	0.00961378	0.0197809	0.626957	494164	0.00223625	18.5128	TRUE	1.50431e-05
GCST90199669	rs146712130	A	T	0.00766517	-0.378122	0.0854937	9.74293e-06	8262	DEPRESSIO	0.000422754	0.183251	0.172345	0.287656	494164	0.00217507	18.0053	TRUE	2.15704e-05
GCST90199669	rs147882444	A	G	0.0159815	-0.269681	0.060037	7.05834e-06	8262	DEPRESSIO	0.0136795	0.00250621	0.0278505	0.928297	494164	0.00228745	18.9377	TRUE	8.94497e-06
GCST90199669	rs16865990	G	A	0.0100037	-0.373578	0.0752289	6.83895e-07	8262	DEPRESSIO	0.00328055	0.0804003	0.0576091	0.162829	494164	0.00276431	22.8965	TRUE	2.10349e-06
GCST90199669	rs1839212	A	G	0.0267879	0.217408	0.0465305	2.97752e-06	8262	DEPRESSIO	0.0222081	0.0088255	0.0215505	0.682153	494164	0.00246449	20.407	TRUE	4.6723e-06
GCST90199669	rs273694	C	T	0.561411	0.070912	0.0154344	4.33962e-06	8262	DEPRESSIO	0.608825	0.0165316	0.00658037	0.0119961	494164	0.00247633	20.5052	TRUE	2.3144e-05
GCST90199669	rs55640226	C	T	0.0695067	-0.129357	0.02927	9.8956e-06	8262	DEPRESSIO	0.0470256	0.00172639	0.015074	0.90882	494164	0.00216446	17.9172	TRUE	1.26375e-05
GCST90199669	rs55796423	A	G	0.153893	-0.0969525	0.0211135	4.39083e-06	8262	DEPRESSIO	0.136021	-0.000509522	0.00933508	0.956472	494164	0.00244789	20.2692	TRUE	5.49719e-06
GCST90199669	rs61765007	A	G	0.0168485	-0.261156	0.0577114	6.03371e-06	8262	DEPRESSIO	0.00534862	-0.000175495	0.0441415	0.996828	494164	0.0022595	18.7057	TRUE	7.2837e-06
GCST90199669	rs662138	G	C	0.174893	-0.0872708	0.0197411	9.83515e-06	8262	DEPRESSIO	0.147185	0.00185915	0.00901712	0.83665	494164	0.00219812	18.1964	TRUE	1.32549e-05
GCST90199669	rs71454277	A	C	0.0165103	0.264081	0.0592975	8.44882e-06	8262	DEPRESSIO	0.0044115	0.0131431	0.0493832	0.790127	494164	0.0022648	18.7497	TRUE	1.18363e-05
GCST90199669	rs74823953	T	C	0.0122617	-0.407734	0.0679719	1.99076e-09	8262	DEPRESSIO	0.00471036	-0.074395	0.0459758	0.105634	494164	0.00402695	33.3971	TRUE	9.64115e-09
GCST90199669	rs79958740	T	A	0.0327749	0.204757	0.042295	1.2908e-06	8262	DEPRESSIO	0.0262271	-0.0136018	0.020334	0.503549	494164	0.00265813	22.0147	TRUE	2.44233e-06
GCST90199669	rs898847	C	T	0.744526	0.0867139	0.0173494	5.78998e-07	8262	DEPRESSIO	0.816419	0.00704237	0.00828975	0.395587	494164	0.00286045	23.6951	TRUE	1.26531e-06
GCST90199670	rs1080669	T	C	0.13774	-0.105885	0.0228046	3.43172e-06	8213	DEPRESSIO	0.125593	-0.00905707	0.00971422	0.351155	494164	0.00266316	21.9256	TRUE	7.3407e-06
GCST90199670	rs113401873	A	G	0.0189542	0.249914	0.0558793	7.73518e-06	8213	DEPRESSIO	0.0465535	0.00579852	0.0150972	0.700919	494164	0.00232277	19.1167	TRUE	1.16239e-05
GCST90199670	rs114028922	C	G	0.0527863	0.163864	0.034701	2.3335e-06	8213	DEPRESSIO	0.129557	0.0177607	0.0094956	0.0614271	494164	0.00268514	22.107	TRUE	8.91626e-06
GCST90199670	rs114863573	C	G	0.0344806	0.194631	0.0426242	4.96626e-06	8213	DEPRESSIO	0.0547014	-0.00906768	0.0141216	0.520799	494164	0.00252226	20.7626	TRUE	8.811e-06
GCST90199670	rs11617909	T	G	0.0654711	-0.145908	0.0312604	3.04888e-06	8213	DEPRESSIO	0.0396007	-0.0200364	0.0163927	0.221605	494164	0.00260514	21.4467	TRUE	7.79906e-06
GCST90199670	rs117448509	T	G	0.0184259	0.255763	0.0576024	8.98944e-06	8213	DEPRESSIO	0.0056587	-0.00596925	0.0434366	0.890695	494164	0.00236623	19.4752	TRUE	1.16457e-05
GCST90199670	rs1297208	C	T	0.425451	-0.072164	0.0161009	7.39509e-06	8213	DEPRESSIO	0.439425	-0.00489891	0.00643883	0.446754	494164	0.00254594	20.9581	TRUE	1.38727e-05
GCST90199670	rs183008696	T	C	0.00942819	-0.371462	0.0801958	3.62269e-06	8213	DEPRESSIO	0.0122127	0.0293755	0.0293678	0.317185	494164	0.00257735	21.2173	TRUE	8.05245e-06
GCST90199670	rs185717944	C	T	0.0134277	0.292572	0.0661473	9.73254e-06	8213	DEPRESSIO	0.0597392	0.0251165	0.0134885	0.0625951	494164	0.00226791	18.6641	TRUE	3.37305e-05
GCST90199670	rs2094632	G	A	0.687099	0.0781469	0.0165713	2.40778e-06	8213	DEPRESSIO	0.632821	-0.0101407	0.00662865	0.126057	494164	0.00262591	21.6181	TRUE	7.49436e-06
GCST90199670	rs2386992	G	A	0.639974	0.0750443	0.0165301	5.62943e-06	8213	DEPRESSIO	0.668991	0.00433691	0.00678878	0.522929	494164	0.00259514	21.3642	TRUE	9.9257e-06
GCST90199670	rs2967159	C	T	0.782601	-0.0892336	0.0188596	2.229e-06	8213	DEPRESSIO	0.835783	0.0130655	0.0086516	0.130998	494164	0.00270947	22.3079	TRUE	6.88628e-06
GCST90199670	rs55746532	C	G	0.0667562	0.137732	0.0307764	7.63206e-06	8213	DEPRESSIO	0.0708437	-0.00456488	0.012402	0.712817	494164	0.00236367	19.4541	TRUE	1.13663e-05
GCST90199670	rs6506794	G	A	0.709199	0.0767115	0.017227	8.46853e-06	8213	DEPRESSIO	0.650229	0.00574555	0.00668982	0.390424	494164	0.00242725	19.9787	TRUE	1.67283e-05
GCST90199670	rs72704298	G	A	0.0793087	0.13257	0.0283537	2.93147e-06	8213	DEPRESSIO	0.106984	0.0103074	0.0103266	0.318211	494164	0.00256658	21.1284	TRUE	6.56639e-06
GCST90199670	rs7626271	G	T	0.0385131	0.19145	0.0401333	1.83911e-06	8213	DEPRESSIO	0.0277216	-0.0223847	0.0194017	0.248602	494164	0.00271452	22.3496	TRUE	4.62207e-06
GCST90199670	rs79787801	A	G	0.0767671	-0.132657	0.0290533	4.97162e-06	8213	DEPRESSIO	0.0536141	0.0102606	0.0143725	0.475285	494164	0.00249446	20.5332	TRUE	9.20424e-06
GCST90199671	rs11244781	T	C	0.212774	-0.0897994	0.0184176	1.08402e-06	8229	DEPRESSIO	0.354289	0.00821377	0.00667329	0.218382	494164	0.00270144	22.2849	TRUE	2.93184e-06
GCST90199671	rs11641923	A	G	0.0178239	-0.265368	0.0576737	4.2008e-06	8229	DEPRESSIO	0.00875303	-0.0252485	0.0352745	0.474132	494164	0.00246558	20.3345	TRUE	7.83849e-06
GCST90199671	rs117088632	A	G	0.018654	0.266147	0.0563105	2.2851e-06	8229	DEPRESSIO	0.0218673	-0.0373714	0.0219637	0.0888464	494164	0.00259339	21.3913	TRUE	7.91628e-06
GCST90199671	rs140247774	T	C	0.0686635	0.132671	0.0299172	9.22343e-06	8229	DEPRESSIO	0.0610517	0.0101726	0.0135109	0.451502	494164	0.0022512	18.5624	TRUE	1.7096e-05
GCST90199671	rs17028699	T	C	0.117487	0.121118	0.0238351	3.74526e-07	8229	DEPRESSIO	0.103285	0.00301474	0.010543	0.774918	494164	0.00304199	25.1028	TRUE	5.72722e-07
GCST90199671	rs17417592	G	C	0.0330634	0.193215	0.0425574	5.62253e-06	8229	DEPRESSIO	0.0723099	0.0138622	0.0123148	0.260312	494164	0.00238703	19.6851	TRUE	1.32104e-05
GCST90199671	rs62047236	T	A	0.0650202	-0.136092	0.0307172	9.40171e-06	8229	DEPRESSIO	0.0191706	-0.0232105	0.0236066	0.325499	494164	0.00225188	18.5681	TRUE	1.988e-05
GCST90199671	rs67512771	T	C	0.0091838	0.37189	0.0780862	1.91153e-06	8229	DEPRESSIO	0.0330034	0.00625483	0.01806	0.72909	494164	0.00251695	20.7592	TRUE	2.91622e-06
GCST90199671	rs73391840	G	A	0.0914345	0.115721	0.026184	9.89213e-06	8229	DEPRESSIO	0.0706606	0.026071	0.0125208	0.0373224	494164	0.00222495	18.3455	TRUE	3.87582e-05
GCST90199671	rs76358805	C	A	0.0116945	-0.325404	0.0704489	3.85587e-06	8229	DEPRESSIO	0.00377594	0.0332112	0.0529429	0.530462	494164	0.00244765	20.1862	TRUE	6.84313e-06
GCST90199671	rs8024193	C	T	0.0810205	-0.125484	0.0278703	6.71831e-06	8229	DEPRESSIO	0.0905856	0.00626152	0.01125	0.577815	494164	0.00234481	19.3361	TRUE	1.12266e-05
GCST90199671	rs9294112	T	C	0.584908	-0.0795037	0.0157707	4.62576e-07	8229	DEPRESSIO	0.503103	0.000417764	0.00642253	0.948137	494164	0.00306928	25.3287	TRUE	6.08221e-07
GCST90199671	rs9349017	A	G	0.472072	-0.0681227	0.0153172	8.68962e-06	8229	DEPRESSIO	0.442232	0.0031268	0.00643109	0.626825	494164	0.00231311	19.0741	TRUE	1.38229e-05
GCST90199671	rs949204	A	C	0.94961	-0.176649	0.0351179	4.90051e-07	8229	DEPRESSIO	0.95654	-0.0201964	0.0157958	0.201039	494164	0.00298636	24.6424	TRUE	1.41875e-06
GCST90199672	rs112268836	C	T	0.0100841	0.356864	0.0757379	2.45505e-06	8181	DEPRESSIO	0.00244183	0.11569	0.0672698	0.0854712	494164	0.00254256	20.8486	TRUE	8.52773e-06
GCST90199672	rs113601767	G	A	0.0407475	-0.172283	0.0380449	5.94281e-06	8181	DEPRESSIO	0.019668	0.02329	0.0232705	0.316906	494164	0.00232032	19.0221	TRUE	1.29143e-05
GCST90199672	rs117338371	A	G	0.0360945	-0.179984	0.0406824	9.68362e-06	8181	DEPRESSIO	0.0312129	0.00664183	0.0186485	0.721722	494164	0.0022541	18.4779	TRUE	1.42156e-05
GCST90199672	rs117461873	A	G	0.0177566	-0.269529	0.0573321	2.58663e-06	8181	DEPRESSIO	0.0211497	0.00561049	0.0222163	0.800625	494164	0.00253408	20.7789	TRUE	3.6893e-06
GCST90199672	rs11766962	C	T	0.225534	-0.0829003	0.0183671	6.3762e-06	8181	DEPRESSIO	0.152836	0.0037086	0.00895162	0.67866	494164	0.0024008	19.6834	TRUE	9.79544e-06
GCST90199672	rs1428090	C	A	0.418005	0.0721094	0.015174	2.01246e-06	8181	DEPRESSIO	0.327404	-0.0190607	0.00681964	0.00519027	494164	0.00252996	20.7451	TRUE	1.33519e-05
GCST90199672	rs1449141	C	A	0.282847	-0.0813985	0.0168357	1.33222e-06	8181	DEPRESSIO	0.349946	0.0104615	0.00670158	0.118512	494164	0.00268798	22.0443	TRUE	4.35653e-06
GCST90199672	rs145121944	G	A	0.016564	-0.283903	0.059632	1.92708e-06	8181	DEPRESSIO	0.0438735	-0.0169529	0.0155568	0.275828	494164	0.00262592	21.5339	TRUE	4.63877e-06
GCST90199672	rs145856286	A	G	0.00822591	-0.386166	0.084412	4.76737e-06	8181	DEPRESSIO	0.00451727	0.0545711	0.0486666	0.262149	494164	0.00243318	19.9495	TRUE	1.1226e-05
GCST90199672	rs149160598	A	G	0.0163097	-0.305518	0.06029	4.0311e-07	8181	DEPRESSIO	0.018084	-0.0177273	0.0241711	0.463309	494164	0.00299508	24.5703	TRUE	8.24213e-07
GCST90199672	rs1995538	T	G	0.993275	0.445516	0.0952138	2.88123e-06	8181	DEPRESSIO	0.999021	-0.0902642	0.105934	0.394171	494164	0.00265166	21.7456	TRUE	5.90403e-06
GCST90199672	rs274865	C	G	0.00422587	-0.524705	0.117158	7.51337e-06	8181	DEPRESSIO	0.0426903	0.0200676	0.0156734	0.200418	494164	0.00231706	18.9953	TRUE	1.89807e-05
GCST90199672	rs2809969	C	T	0.527785	-0.0696477	0.0152303	4.80833e-06	8181	DEPRESSIO	0.511489	0.0144578	0.00639414	0.0237531	494164	0.00241791	19.824	TRUE	2.18704e-05
GCST90199672	rs373578	G	A	0.71786	0.0789206	0.0174154	5.85235e-06	8181	DEPRESSIO	0.738073	0.000701144	0.00732104	0.923702	494164	0.00252299	20.6877	TRUE	7.45577e-06
GCST90199672	rs4931397	C	G	0.658574	-0.0728101	0.015977	5.18472e-06	8181	DEPRESSIO	0.638764	-0.00185736	0.00664508	0.779853	494164	0.00238404	19.5457	TRUE	7.39174e-06
GCST90199672	rs4953634	C	T	0.0551434	-0.14883	0.0330522	6.70402e-06	8181	DEPRESSIO	0.124744	0.00111136	0.00965396	0.90835	494164	0.00230818	18.9223	TRUE	8.61629e-06
GCST90199672	rs5760895	C	G	0.73044	-0.0832651	0.0173935	1.69167e-06	8181	DEPRESSIO	0.630383	-0.000994399	0.00662486	0.880685	494164	0.00273021	22.3915	TRUE	2.28585e-06
GCST90199672	rs62381198	T	C	0.0258779	-0.317886	0.047336	1.87386e-11	8181	DEPRESSIO	0.024494	0.040908	0.0208678	0.0499563	494164	0.00509466	41.8826	TRUE	1.5136e-10
GCST90199672	rs647667	C	T	0.0593252	0.154413	0.032158	1.57324e-06	8181	DEPRESSIO	0.0460163	0.0106218	0.0153648	0.489372	494164	0.00266119	21.824	TRUE	2.98687e-06
GCST90199672	rs71537594	A	T	0.0668165	0.141263	0.0305075	3.64911e-06	8181	DEPRESSIO	0.102795	0.00175766	0.010545	0.867621	494164	0.0024885	20.4042	TRUE	4.8997e-06
GCST90199672	rs72680272	A	G	0.00830054	-0.375643	0.0834787	6.79963e-06	8181	DEPRESSIO	0.00180151	-0.0333191	0.0793086	0.674398	494164	0.0023231	19.0448	TRUE	1.04633e-05
GCST90199672	rs756874	G	A	0.36637	0.0765485	0.0157536	1.17904e-06	8181	DEPRESSIO	0.299081	0.00747956	0.00698065	0.283958	494164	0.00272056	22.3122	TRUE	2.8677e-06
GCST90199672	rs77008478	G	A	0.0114541	-0.327811	0.0709191	3.79474e-06	8181	DEPRESSIO	0.0570277	-0.0043429	0.0136804	0.7509	494164	0.00243352	19.9523	TRUE	5.57852e-06
GCST90199672	rs77555311	G	A	0.0319735	-0.201776	0.0431392	2.90649e-06	8181	DEPRESSIO	0.0362905	0.00290221	0.0172261	0.866208	494164	0.00252027	20.6653	TRUE	3.92625e-06
GCST90199673	rs10228292	T	C	0.694808	-0.0656196	0.0146309	7.29186e-06	8228	DEPRESSIO	0.719313	-0.000509779	0.00711567	0.942887	494164	0.00182614	15.0493	TRUE	9.12689e-06
GCST90199673	rs10494157	A	G	0.130411	-0.0929436	0.0200791	3.6767e-06	8228	DEPRESSIO	0.087884	-0.00782704	0.0113326	0.489775	494164	0.00195928	16.1487	TRUE	6.7895e-06
GCST90199673	rs10806995	G	A	0.298428	-0.066028	0.0147689	7.79437e-06	8228	DEPRESSIO	0.411845	0.00116864	0.0064956	0.857221	494164	0.00182557	15.0446	TRUE	1.0389e-05
GCST90199673	rs1111474	T	C	0.07087	0.116247	0.0261944	9.08649e-06	8228	DEPRESSIO	0.0671488	0.00780007	0.0127756	0.541501	494164	0.00177964	14.6654	TRUE	1.55157e-05
GCST90199673	rs115255559	G	A	0.0207872	-0.219727	0.0473768	3.52033e-06	8228	DEPRESSIO	0.0130474	0.034068	0.0287925	0.236721	494164	0.00196549	16.1999	TRUE	8.74593e-06
GCST90199673	rs117833456	C	T	0.0328131	-0.170218	0.038225	8.46599e-06	8228	DEPRESSIO	0.0563623	0.0015565	0.0139167	0.910947	494164	0.00183907	15.1561	TRUE	1.08201e-05
GCST90199673	rs12049195	A	G	0.530054	-0.0676001	0.013428	4.79693e-07	8228	DEPRESSIO	0.539015	-0.00615741	0.0064384	0.338892	494164	0.00227663	18.7703	TRUE	1.12932e-06
GCST90199673	rs12658172	C	G	0.157186	-0.0827423	0.0185432	8.11423e-06	8228	DEPRESSIO	0.153882	0.0218835	0.00885564	0.0134682	494164	0.00181397	14.9489	TRUE	4.0045e-05
GCST90199673	rs141370991	T	C	0.0202811	-0.239218	0.047825	5.67554e-07	8228	DEPRESSIO	0.0264323	0.0129395	0.0204459	0.526821	494164	0.00227411	18.7494	TRUE	1.07689e-06
GCST90199673	rs142295380	G	C	0.00832313	-0.334977	0.07333	4.92228e-06	8228	DEPRESSIO	0.0196002	0.0156637	0.023297	0.501363	494164	0.00185232	15.2655	TRUE	8.89981e-06
GCST90199673	rs144814135	A	G	0.016918	-0.240898	0.0527017	4.85472e-06	8228	DEPRESSIO	0.0127861	0.0188642	0.028682	0.510731	494164	0.00193035	15.9097	TRUE	8.70563e-06
GCST90199673	rs148769396	A	G	0.0165486	0.233356	0.0527685	9.76712e-06	8228	DEPRESSIO	0.0202543	0.0394579	0.0226833	0.0819445	494164	0.00177248	14.6063	TRUE	3.16396e-05
GCST90199673	rs148982377	C	T	0.034138	-0.423259	0.036657	7.69047e-31	8228	DEPRESSIO	0.0863624	-0.00984164	0.0113077	0.384111	494164	0.011814	98.3435	TRUE	1.18708e-29
GCST90199673	rs149982314	T	C	0.00935551	-0.363745	0.0702108	2.20999e-07	8228	DEPRESSIO	0.0019398	0.107782	0.0752573	0.152094	494164	0.0024525	20.2239	TRUE	7.35233e-07
GCST90199673	rs150328525	G	T	0.0102314	-0.304863	0.0670882	5.51403e-06	8228	DEPRESSIO	0.0234948	0.0173522	0.020902	0.406442	494164	0.00188238	15.5137	TRUE	1.09012e-05
GCST90199673	rs150374297	C	T	0.0142327	-0.262352	0.0570627	4.27386e-06	8228	DEPRESSIO	0.00683999	-0.0316127	0.0411858	0.442746	494164	0.00193135	15.918	TRUE	8.21975e-06
GCST90199673	rs1807334	A	G	0.39813	0.0626868	0.0137327	4.99998e-06	8228	DEPRESSIO	0.357082	0.00212518	0.00667128	0.750063	494164	0.00188326	15.5209	TRUE	7.31476e-06
GCST90199673	rs184445849	T	C	0.0156827	0.251175	0.0545375	4.11386e-06	8228	DEPRESSIO	0.0123048	0.0748148	0.0297202	0.0118258	494164	0.00194777	16.0537	TRUE	2.202e-05
GCST90199673	rs191866531	A	G	0.00830281	0.330692	0.0738705	7.58235e-06	8228	DEPRESSIO	0.0121186	-0.02109	0.0292856	0.471433	494164	0.00180087	14.8407	TRUE	1.38875e-05
GCST90199673	rs2055157	A	C	0.194049	0.0781081	0.0170109	4.39749e-06	8228	DEPRESSIO	0.152606	-0.0100874	0.00893905	0.259122	494164	0.00190828	15.7275	TRUE	1.04668e-05
GCST90199673	rs212100	C	T	0.838122	0.0852723	0.0183422	3.33596e-06	8228	DEPRESSIO	0.849293	-0.00138173	0.00891017	0.876764	494164	0.00197306	16.2625	TRUE	4.46195e-06
GCST90199673	rs28552668	T	C	0.0716572	-0.118903	0.0260291	4.92176e-06	8228	DEPRESSIO	0.0673843	-0.0216976	0.012812	0.0903545	494164	0.00188098	15.5021	TRUE	1.6204e-05
GCST90199673	rs529543	G	T	0.472088	-0.063488	0.0135612	2.84683e-06	8228	DEPRESSIO	0.53718	-0.00355946	0.00639932	0.578057	494164	0.00200908	16.56	TRUE	4.8866e-06
GCST90199673	rs560835392	A	C	0.0236755	0.205827	0.0442233	3.25145e-06	8228	DEPRESSIO	0.0128966	0.0012138	0.0286334	0.966187	494164	0.00195852	16.1424	TRUE	4.06011e-06
GCST90199673	rs6428823	T	C	0.55575	-0.0632887	0.0136504	3.54539e-06	8228	DEPRESSIO	0.644864	-0.00360659	0.0066794	0.589226	494164	0.00197783	16.3019	TRUE	5.98495e-06
GCST90199673	rs659964	C	G	0.148687	0.0885708	0.0189306	2.88691e-06	8228	DEPRESSIO	0.152739	-0.0153297	0.00892245	0.0857768	494164	0.00198597	16.3691	TRUE	9.95816e-06
GCST90199673	rs6879686	T	G	0.226271	-0.0722897	0.0159968	6.21329e-06	8228	DEPRESSIO	0.20088	0.0114915	0.00794356	0.147996	494164	0.00182979	15.0794	TRUE	1.74978e-05
GCST90199673	rs706795	C	T	0.586905	0.061449	0.0137477	7.82999e-06	8228	DEPRESSIO	0.586328	-0.0102355	0.00649805	0.115219	494164	0.00183095	15.0891	TRUE	2.34297e-05
GCST90199673	rs71606471	A	C	0.102975	-0.106227	0.0221505	1.62119e-06	8228	DEPRESSIO	0.0535632	-0.0134641	0.014224	0.343856	494164	0.00208466	17.1843	TRUE	3.61007e-06
GCST90199673	rs7173332	C	G	0.159577	-0.0880801	0.0187018	2.48066e-06	8228	DEPRESSIO	0.194861	0.000651841	0.00806085	0.935549	494164	0.00208091	17.1533	TRUE	3.18874e-06
GCST90199673	rs73172224	A	G	0.130576	-0.0937382	0.0200897	3.07145e-06	8228	DEPRESSIO	0.182244	0.0129201	0.00828942	0.119086	494164	0.00199507	16.4443	TRUE	9.60498e-06
GCST90199673	rs74041508	C	G	0.180671	-0.0784005	0.0175303	7.73864e-06	8228	DEPRESSIO	0.123169	-0.0170543	0.00972835	0.0795939	494164	0.00181976	14.9966	TRUE	2.56331e-05
GCST90199673	rs75280042	T	A	0.027998	-0.18074	0.0404238	7.78068e-06	8228	DEPRESSIO	0.0250965	0.0369946	0.0204378	0.0702781	494164	0.001778	14.6519	TRUE	2.66084e-05
GCST90199673	rs75561083	T	C	0.0154268	0.242916	0.054521	8.37117e-06	8228	DEPRESSIO	0.0728032	-0.00338571	0.01235	0.783973	494164	0.00179253	14.7718	TRUE	1.1775e-05
GCST90199673	rs76294479	T	C	0.0689424	0.158165	0.0264428	2.21235e-09	8228	DEPRESSIO	0.0366251	0.0190784	0.0170562	0.263329	494164	0.00321154	26.5033	TRUE	7.27451e-09
GCST90199673	rs76768009	A	G	0.0366166	-0.157937	0.0356743	9.54667e-06	8228	DEPRESSIO	0.00802376	0.0157068	0.0364188	0.666262	494164	0.00175985	14.502	TRUE	1.46684e-05
GCST90199673	rs7687817	T	C	0.0931987	-0.106706	0.0229306	3.26475e-06	8228	DEPRESSIO	0.0501616	0.00192778	0.0146651	0.895417	494164	0.00192455	15.8619	TRUE	4.30555e-06
GCST90199673	rs76895520	A	G	0.0212325	-0.209452	0.0467287	7.38458e-06	8228	DEPRESSIO	0.0098589	0.0141527	0.0328585	0.666675	494164	0.00182339	15.0266	TRUE	1.14258e-05
GCST90199673	rs784420	G	A	0.295093	0.0838184	0.0147829	1.4283e-08	8228	DEPRESSIO	0.28961	0.00979772	0.00707075	0.165848	494164	0.0029228	24.1135	TRUE	5.26699e-08
GCST90199673	rs7855576	A	C	0.275256	-0.0714674	0.0153476	3.21491e-06	8228	DEPRESSIO	0.269706	-0.000180261	0.00721586	0.98007	494164	0.00203783	16.7974	TRUE	3.9727e-06
GCST90199673	rs79317397	A	C	0.0168108	0.244906	0.0523019	2.83319e-06	8228	DEPRESSIO	0.00453817	-0.00428438	0.0484561	0.929545	494164	0.00198269	16.342	TRUE	3.64961e-06
GCST90199673	rs9420589	T	G	0.426402	-0.0649842	0.0136215	1.83585e-06	8228	DEPRESSIO	0.447534	-0.00522853	0.00642164	0.415528	494164	0.00206572	17.0278	TRUE	3.74873e-06
GCST90199673	rs955783	T	A	0.403268	0.0868089	0.013953	4.9235e-10	8228	DEPRESSIO	0.366005	0.00355997	0.00664539	0.592161	494164	0.00362687	29.9432	TRUE	1.08325e-09
GCST90199673	rs9594288	T	C	0.032861	-0.166697	0.0370828	6.94836e-06	8228	DEPRESSIO	0.0243864	-0.00454902	0.0208413	0.827219	494164	0.00176626	14.555	TRUE	9.4982e-06
GCST90199674	rs116213385	T	A	0.0192637	-0.262717	0.0544687	1.41226e-06	8235	DEPRESSIO	0.0136138	-0.0196225	0.0276524	0.477945	494164	0.00260794	21.5273	TRUE	2.72923e-06
GCST90199674	rs117536244	C	G	0.0446178	-0.163754	0.0366023	7.68215e-06	8235	DEPRESSIO	0.015864	0.0149202	0.0262142	0.569245	494164	0.00228612	18.8648	TRUE	1.28793e-05
GCST90199674	rs1202578	C	T	0.680472	0.0731406	0.0159922	4.79593e-06	8235	DEPRESSIO	0.58229	0.0020788	0.00647725	0.748257	494164	0.0023263	19.1971	TRUE	7.03534e-06
GCST90199674	rs1349890	C	T	0.585445	-0.0701093	0.0152337	4.17938e-06	8235	DEPRESSIO	0.527812	-0.00555995	0.00639372	0.384522	494164	0.00238589	19.69	TRUE	8.55335e-06
GCST90199674	rs139938935	G	A	0.00577789	-0.482894	0.0991018	1.10077e-06	8235	DEPRESSIO	0.00453751	-0.0662538	0.0488585	0.175088	494164	0.00267908	22.1161	TRUE	3.21744e-06
GCST90199674	rs141436484	G	A	0.119489	0.104455	0.0231002	6.13085e-06	8235	DEPRESSIO	0.0787433	-9.39541e-05	0.0119843	0.993745	494164	0.00229589	18.9456	TRUE	7.41227e-06
GCST90199674	rs146643611	T	C	0.0528314	-0.155008	0.0342988	6.203e-06	8235	DEPRESSIO	0.033181	0.0185104	0.0183722	0.313683	494164	0.00240468	19.8455	TRUE	1.35474e-05
GCST90199674	rs1532133	T	C	0.596884	0.0760915	0.015638	1.13986e-06	8235	DEPRESSIO	0.646946	-0.00871788	0.00670154	0.1933	494164	0.00278626	23.0034	TRUE	3.21388e-06
GCST90199674	rs2026430	C	T	0.493468	0.0671379	0.0150019	7.63079e-06	8235	DEPRESSIO	0.579179	-0.00118898	0.0064651	0.854086	494164	0.00225336	18.5938	TRUE	1.0201e-05
GCST90199674	rs62273444	A	G	0.0560991	-0.14935	0.0327843	5.22542e-06	8235	DEPRESSIO	0.035017	0.00250622	0.0178037	0.888052	494164	0.00236223	19.4943	TRUE	6.86383e-06
GCST90199674	rs62294541	G	A	0.100994	-0.113994	0.0251764	5.96007e-06	8235	DEPRESSIO	0.0590871	-0.00433259	0.0135883	0.749842	494164	0.00235967	19.4732	TRUE	8.68291e-06
GCST90199674	rs710362	G	A	0.0488731	0.15381	0.0344818	8.17257e-06	8235	DEPRESSIO	0.0585288	0.0371148	0.0135271	0.00607449	494164	0.00219942	18.1477	TRUE	4.6881e-05
GCST90199674	rs73240592	A	G	0.0402165	0.174041	0.0381644	5.10829e-06	8235	DEPRESSIO	0.0336109	0.0356215	0.0180048	0.0478784	494164	0.00233836	19.2968	TRUE	1.97807e-05
GCST90199674	rs760201	G	C	0.864839	-0.0998802	0.0222488	7.14789e-06	8235	DEPRESSIO	0.863775	-0.0111519	0.00930302	0.230627	494164	0.00233225	19.2463	TRUE	1.73299e-05
GCST90199674	rs78085499	T	C	0.0268595	-0.211076	0.04588	4.21265e-06	8235	DEPRESSIO	0.0105487	-0.0698807	0.0317993	0.0279808	494164	0.00232906	19.2199	TRUE	1.87538e-05
GCST90199674	rs7897119	C	G	0.217008	-0.081237	0.0183753	9.82546e-06	8235	DEPRESSIO	0.223467	0.0207968	0.00769265	0.00686215	494164	0.0022427	18.5056	TRUE	5.42404e-05
GCST90199674	rs79142871	A	G	0.0181089	0.26564	0.0560876	2.17794e-06	8235	DEPRESSIO	0.0150764	0.0522318	0.0263516	0.0474668	494164	0.00250941	20.712	TRUE	8.95157e-06
GCST90199674	rs79589895	G	A	0.0345417	-0.186161	0.0413001	6.55911e-06	8235	DEPRESSIO	0.0350682	0.0372419	0.017407	0.0323966	494164	0.00231145	19.0743	TRUE	2.73518e-05
GCST90199674	rs79795772	A	G	0.0397582	-0.174959	0.0384746	5.43169e-06	8235	DEPRESSIO	0.0453553	0.00908232	0.0154325	0.556183	494164	0.00233728	19.2879	TRUE	9.31526e-06
GCST90199674	rs989915	T	C	0.355787	0.0725937	0.0158887	4.90291e-06	8235	DEPRESSIO	0.417669	-0.00370127	0.00648897	0.568412	494164	0.00241572	19.9368	TRUE	8.3464e-06
GCST90199675	rs1047891	A	C	0.30892	-0.267116	0.0153908	1.78869e-67	8265	DEPRESSIO	0.322461	-0.00285685	0.00683793	0.676097	494164	0.0304652	259.644	TRUE	3.22169e-65
GCST90199675	rs114917035	C	T	0.0158173	0.256701	0.0579099	9.30326e-06	8265	DEPRESSIO	0.00236601	-0.0261891	0.0703793	0.709808	494164	0.0020516	16.9872	TRUE	1.38363e-05
GCST90199675	rs116979298	T	C	0.0342134	-0.181869	0.0396223	4.43094e-06	8265	DEPRESSIO	0.026253	0.0154215	0.020183	0.444816	494164	0.00218587	18.1014	TRUE	8.50821e-06
GCST90199675	rs117313139	G	C	0.0676518	0.134168	0.0291427	4.14837e-06	8265	DEPRESSIO	0.0723682	-0.0139198	0.012491	0.265111	494164	0.00227083	18.8066	TRUE	9.83867e-06
GCST90199675	rs12306007	T	C	0.142736	0.102709	0.0203538	4.50717e-07	8265	DEPRESSIO	0.143567	0.00441818	0.00911807	0.627995	494164	0.00258164	21.3873	TRUE	7.83174e-07
GCST90199675	rs13135092	G	A	0.0821459	0.152931	0.0264972	7.85199e-09	8265	DEPRESSIO	0.0177699	0.00469426	0.0244605	0.847811	494164	0.0035268	29.2451	TRUE	1.23268e-08
GCST90199675	rs144260607	T	C	0.0232219	-0.22454	0.0480399	2.95348e-06	8265	DEPRESSIO	0.0318823	-0.00152709	0.0181341	0.932889	494164	0.00228724	18.9428	TRUE	3.79468e-06
GCST90199675	rs145421014	A	C	0.00976823	-0.365808	0.0735614	6.59824e-07	8265	DEPRESSIO	0.00862327	0.0419474	0.0344691	0.223621	494164	0.00258874	21.4463	TRUE	1.81541e-06
GCST90199675	rs146683630	C	G	0.0313998	0.221959	0.0415351	9.09753e-08	8265	DEPRESSIO	0.0179694	-0.000895733	0.0242768	0.970567	494164	0.00299673	24.8364	TRUE	1.21205e-07
GCST90199675	rs1805120	A	G	0.208831	0.080005	0.017912	7.9486e-06	8265	DEPRESSIO	0.292653	-0.0126013	0.00701589	0.072477	494164	0.00211509	17.514	TRUE	2.70105e-05
GCST90199675	rs182871603	A	T	0.0116236	-0.318919	0.0667807	1.79152e-06	8265	DEPRESSIO	0.0327344	0.00624401	0.0183942	0.734267	494164	0.00233697	19.3556	TRUE	2.72945e-06
GCST90199675	rs2282841	T	C	0.0908258	-0.111787	0.0248422	6.7991e-06	8265	DEPRESSIO	0.115517	0.00448504	0.0100674	0.655958	494164	0.00206381	17.0885	TRUE	1.06513e-05
GCST90199675	rs2781666	T	G	0.306099	0.0781012	0.0156659	6.18211e-07	8265	DEPRESSIO	0.339585	-0.00519002	0.00673502	0.440943	494164	0.00259122	21.4669	TRUE	1.28104e-06
GCST90199675	rs3095953	C	G	0.0296862	0.193999	0.0422424	4.37914e-06	8265	DEPRESSIO	0.0511494	-0.00318099	0.0144909	0.826248	494164	0.00216818	17.9546	TRUE	6.06127e-06
GCST90199675	rs34544263	G	A	0.156	0.0949334	0.0196998	1.44274e-06	8265	DEPRESSIO	0.110456	0.0138604	0.0102759	0.177394	494164	0.0023732	19.6564	TRUE	4.15001e-06
GCST90199675	rs35770448	C	T	0.0983936	0.107377	0.0239115	7.1021e-06	8265	DEPRESSIO	0.110041	0.00579001	0.0102561	0.572385	494164	0.00204567	16.9381	TRUE	1.19197e-05
GCST90199675	rs37370	T	C	0.901746	-0.148341	0.0241157	7.68912e-10	8265	DEPRESSIO	0.896788	0.0177237	0.0105024	0.0914913	494164	0.0038993	32.3461	TRUE	4.12722e-09
GCST90199675	rs4978869	T	G	0.114664	0.103357	0.0233778	9.81663e-06	8265	DEPRESSIO	0.123716	0.00191683	0.00981688	0.84519	494164	0.00216893	17.9608	TRUE	1.3148e-05
GCST90199675	rs56162443	T	C	0.0207348	0.224743	0.0501508	7.41753e-06	8265	DEPRESSIO	0.00559607	-0.0747116	0.0441411	0.0905399	494164	0.00205117	16.9837	TRUE	2.38695e-05
GCST90199675	rs62356073	A	G	0.572483	-0.0640151	0.0144212	9.03957e-06	8265	DEPRESSIO	0.538317	0.00136514	0.00640155	0.83113	494164	0.00200591	16.6081	TRUE	1.2258e-05
GCST90199675	rs6465696	T	A	0.715181	-0.0725476	0.0159349	5.29458e-06	8265	DEPRESSIO	0.736773	-0.0068797	0.00727382	0.344242	494164	0.00214418	17.7554	TRUE	1.1246e-05
GCST90199675	rs6473159	G	A	0.309664	-0.0704143	0.0159401	9.98805e-06	8265	DEPRESSIO	0.17733	0.0132581	0.00842979	0.115772	494164	0.00211984	17.5534	TRUE	2.95005e-05
GCST90199675	rs72623915	T	C	0.256124	0.355872	0.0159872	9.06726e-110	8265	DEPRESSIO	0.311828	0.0146168	0.00688728	0.0338127	494164	0.0482579	418.974	TRUE	2.34567e-103
GCST90199675	rs72629024	G	C	0.144402	0.117324	0.0206359	1.30499e-08	8265	DEPRESSIO	0.178772	0.0227613	0.00838525	0.00663881	494164	0.00340131	28.201	TRUE	1.24751e-07
GCST90199675	rs72682642	A	G	0.0141767	0.270338	0.0607798	8.67438e-06	8265	DEPRESSIO	0.00987909	0.0105964	0.0327605	0.746354	494164	0.00204277	16.9139	TRUE	1.25619e-05
GCST90199675	rs75686987	A	G	0.0231924	0.222727	0.0475935	2.87192e-06	8265	DEPRESSIO	0.0104735	-0.0236914	0.0314699	0.451552	494164	0.00224766	18.6142	TRUE	5.56509e-06
GCST90199675	rs76205147	A	G	0.0473369	0.157438	0.0338988	3.4115e-06	8265	DEPRESSIO	0.0348955	0.012151	0.0175164	0.487875	494164	0.00223557	18.5139	TRUE	6.33848e-06
GCST90199675	rs77433867	A	G	0.041419	-0.161837	0.0362499	8.0266e-06	8265	DEPRESSIO	0.0205365	-0.0259885	0.0226934	0.252126	494164	0.00207976	17.2209	TRUE	1.87971e-05
GCST90199675	rs7818335	T	C	0.374752	0.070804	0.0152316	3.34365e-06	8265	DEPRESSIO	0.294825	-0.00313391	0.00703582	0.656014	494164	0.00234932	19.4581	TRUE	5.34651e-06
GCST90199676	rs1002762	G	A	0.199319	-0.0958491	0.0195747	9.75154e-07	8225	DEPRESSIO	0.148583	-0.00140592	0.00902638	0.876225	494164	0.00293234	24.1835	TRUE	1.33972e-06
GCST90199676	rs10484587	T	A	0.225289	0.0879266	0.0185495	2.13594e-06	8225	DEPRESSIO	0.155176	0.00732125	0.0088392	0.407517	494164	0.00269867	22.2512	TRUE	4.37393e-06
GCST90199676	rs10840108	C	T	0.247676	-0.0836033	0.0178556	2.83835e-06	8225	DEPRESSIO	0.241742	-0.0160832	0.00746443	0.0311896	494164	0.00260475	21.4748	TRUE	1.26698e-05
GCST90199676	rs111879519	T	C	0.0645021	0.145409	0.0319907	5.48463e-06	8225	DEPRESSIO	0.0466471	-0.00118809	0.0152087	0.937733	494164	0.0025517	21.0363	TRUE	6.92923e-06
GCST90199676	rs112871012	A	G	0.090405	0.158987	0.0280316	1.41377e-08	8225	DEPRESSIO	0.0483414	-0.000371869	0.0150469	0.980283	494164	0.00415713	34.3268	TRUE	1.93249e-08
GCST90199676	rs114881696	G	C	0.0340631	-0.236439	0.0431018	4.12084e-08	8225	DEPRESSIO	0.0404708	0.0265157	0.0161596	0.100825	494164	0.00367876	30.3621	TRUE	1.72317e-07
GCST90199676	rs114951684	G	A	0.0284632	-0.210068	0.0464803	6.19855e-06	8225	DEPRESSIO	0.00538377	-0.0015787	0.0451857	0.972129	494164	0.00244058	20.118	TRUE	7.61347e-06
GCST90199676	rs117245363	A	G	0.015133	0.292341	0.063964	4.86807e-06	8225	DEPRESSIO	0.0384625	0.00204014	0.0166477	0.902465	494164	0.00254749	21.0015	TRUE	6.33242e-06
GCST90199676	rs11754776	T	C	0.0511945	-0.166115	0.0349798	2.04541e-06	8225	DEPRESSIO	0.0279332	-0.018113	0.0194333	0.351306	494164	0.0026807	22.1026	TRUE	4.47108e-06
GCST90199676	rs13238458	A	G	0.0702811	0.132235	0.0299019	9.76565e-06	8225	DEPRESSIO	0.0727655	0.00441728	0.0123195	0.719923	494164	0.00228514	18.8338	TRUE	1.4373e-05
GCST90199676	rs139236053	A	G	0.0546626	-0.153174	0.0343176	8.06581e-06	8225	DEPRESSIO	0.0435132	0.0100182	0.0159534	0.530028	494164	0.00242481	19.9877	TRUE	1.39683e-05
GCST90199676	rs145557517	A	G	0.0140078	0.307537	0.0656048	2.76271e-06	8225	DEPRESSIO	0.00734895	-0.06266	0.0389356	0.107545	494164	0.00261257	21.5394	TRUE	8.95533e-06
GCST90199676	rs146172549	C	T	0.0112401	0.336766	0.073153	4.15278e-06	8225	DEPRESSIO	0.00315229	-0.0157899	0.0596901	0.791371	494164	0.00252085	20.7814	TRUE	5.90731e-06
GCST90199676	rs148125219	A	G	0.0102128	-0.355434	0.0766211	3.50346e-06	8225	DEPRESSIO	0.00229204	0.114302	0.0703882	0.104402	494164	0.00255408	21.056	TRUE	1.12981e-05
GCST90199676	rs158835	G	C	0.711772	-0.0823376	0.0177145	3.351e-06	8225	DEPRESSIO	0.625154	0.0107131	0.00661599	0.105387	494164	0.00278166	22.9374	TRUE	1.08055e-05
GCST90199676	rs17268364	A	G	0.48861	0.0723971	0.0154591	2.82508e-06	8225	DEPRESSIO	0.366035	-0.00170179	0.00664167	0.797774	494164	0.00261931	21.5952	TRUE	4.03572e-06
GCST90199676	rs186740048	A	G	0.0131675	-0.302981	0.0677624	7.77696e-06	8225	DEPRESSIO	0.0221794	-0.0398187	0.0218519	0.0684227	494164	0.00238565	19.6641	TRUE	2.67731e-05
GCST90199676	rs191591925	T	C	0.00658296	-0.439326	0.0960845	4.82431e-06	8225	DEPRESSIO	0.0327548	-0.0315643	0.0179954	0.0794273	494164	0.00252439	20.8106	TRUE	1.64638e-05
GCST90199676	rs2514155	A	C	0.0501707	-0.156688	0.0353748	9.45092e-06	8225	DEPRESSIO	0.179469	-0.00453002	0.00830758	0.585557	494164	0.0023399	19.2861	TRUE	1.55181e-05
GCST90199676	rs4962425	C	T	0.816855	0.09298	0.0206509	6.71679e-06	8225	DEPRESSIO	0.809124	0.00491999	0.00814362	0.545743	494164	0.00258672	21.3257	TRUE	1.15413e-05
GCST90199676	rs57601959	A	G	0.0479494	-0.1601	0.0361169	9.30054e-06	8225	DEPRESSIO	0.0473253	-0.0247299	0.0150177	0.0996162	494164	0.00234022	19.2887	TRUE	2.86772e-05
GCST90199676	rs57994859	T	C	0.0712719	-0.132592	0.0299211	9.36269e-06	8225	DEPRESSIO	0.0796761	0.0193223	0.011774	0.100775	494164	0.0023274	19.1829	TRUE	2.87666e-05
GCST90199676	rs6936055	T	C	0.198453	0.0987167	0.0197112	5.49579e-07	8225	DEPRESSIO	0.231023	0.0144446	0.00763177	0.0583996	494164	0.00310026	25.5727	TRUE	2.33482e-06
GCST90199676	rs72676439	T	C	0.0720927	-0.132926	0.0300848	9.9444e-06	8225	DEPRESSIO	0.0960443	-0.0015065	0.0109372	0.890444	494164	0.00236399	19.4852	TRUE	1.28612e-05
GCST90199676	rs72691394	A	G	0.0434942	-0.179559	0.0377023	1.91162e-06	8225	DEPRESSIO	0.0376465	2.7574e-05	0.0168057	0.998691	494164	0.00268265	22.1187	TRUE	2.34978e-06
GCST90199676	rs72785421	C	T	0.151933	-0.119237	0.0216956	3.88734e-08	8225	DEPRESSIO	0.189212	-0.0012422	0.00820313	0.879636	494164	0.00366382	30.2384	TRUE	5.70806e-08
GCST90199676	rs73808455	T	C	0.0155412	-0.284414	0.0626028	5.54179e-06	8225	DEPRESSIO	0.00339785	-0.095734	0.0551701	0.0826951	494164	0.00247522	20.4042	TRUE	1.85492e-05
GCST90199676	rs76911913	G	C	0.00531006	-0.487266	0.105694	4.02335e-06	8225	DEPRESSIO	0.018332	0.0231535	0.0238181	0.331002	494164	0.00250813	20.6762	TRUE	8.76176e-06
GCST90199676	rs964184	C	G	0.868688	-0.177523	0.0228868	8.72352e-15	8225	DEPRESSIO	0.855218	-0.0071403	0.00908137	0.431716	494164	0.00718965	59.5486	TRUE	3.39141e-14
GCST90199677	rs111838413	C	A	0.0397048	0.177437	0.0395399	7.20534e-06	8254	DEPRESSIO	0.0268772	0.00323444	0.0198822	0.87077	494164	0.00240086	19.8595	TRUE	9.52803e-06
GCST90199677	rs1129043	C	T	0.576689	-0.131118	0.0157904	1.0096e-16	8254	DEPRESSIO	0.582373	0.00343946	0.00655457	0.599762	494164	0.00839375	69.8515	TRUE	3.46257e-16
GCST90199677	rs117675121	C	A	0.0253311	-0.227121	0.0489585	3.5002e-06	8254	DEPRESSIO	0.0296617	-0.000108091	0.0189824	0.995457	494164	0.00254716	21.0728	TRUE	4.26986e-06
GCST90199677	rs12894999	A	G	0.813368	-0.0982367	0.0197435	6.50281e-07	8254	DEPRESSIO	0.792436	-0.00133636	0.0078665	0.865105	494164	0.00292989	24.2485	TRUE	9.10354e-07
GCST90199677	rs13270448	G	A	0.544031	0.0763145	0.0154491	7.82209e-07	8254	DEPRESSIO	0.62772	-0.0104101	0.00661619	0.115618	494164	0.00288937	23.9122	TRUE	2.67047e-06
GCST90199677	rs138447973	C	T	0.0249754	0.225893	0.0498426	5.83912e-06	8254	DEPRESSIO	0.0484216	-0.0245319	0.0148863	0.0993619	494164	0.00248521	20.5591	TRUE	1.85691e-05
GCST90199677	rs139282082	G	T	0.026625	-0.212207	0.0476843	8.57655e-06	8254	DEPRESSIO	0.0192245	-0.00501026	0.0232959	0.829712	494164	0.0023341	19.306	TRUE	1.1654e-05
GCST90199677	rs141436484	G	A	0.119625	0.119976	0.0236236	3.8016e-07	8254	DEPRESSIO	0.0787433	-9.39541e-05	0.0119843	0.993745	494164	0.00303185	25.095	TRUE	4.83254e-07
GCST90199677	rs143866653	C	A	0.0236865	-0.233425	0.0502906	3.45833e-06	8254	DEPRESSIO	0.0461491	-0.00999021	0.015278	0.51318	494164	0.00252008	20.8483	TRUE	6.267e-06
GCST90199677	rs146964322	G	C	0.064898	0.148688	0.0310762	1.7131e-06	8254	DEPRESSIO	0.0827547	0.00342073	0.0116122	0.768313	494164	0.00268332	22.2023	TRUE	2.53934e-06
GCST90199677	rs16922127	T	G	0.0645772	-0.1432	0.0311068	4.15425e-06	8254	DEPRESSIO	0.0761822	-0.0142512	0.0120212	0.235818	494164	0.00247744	20.4946	TRUE	1.02711e-05
GCST90199677	rs201357853	T	A	0.0884499	0.121602	0.0269646	6.49219e-06	8254	DEPRESSIO	0.095793	-0.0103744	0.0108777	0.340222	494164	0.00238446	19.7236	TRUE	1.37273e-05
GCST90199677	rs34402912	C	T	0.0826055	0.124264	0.0280235	9.23719e-06	8254	DEPRESSIO	0.0475617	0.0114163	0.0149892	0.446279	494164	0.00234038	19.3581	TRUE	1.72268e-05
GCST90199677	rs45591543	T	C	0.0164948	0.270085	0.0595489	5.74603e-06	8254	DEPRESSIO	0.00626942	0.11401	0.0401889	0.00455628	494164	0.00236676	19.5769	TRUE	3.58941e-05
GCST90199677	rs6437111	T	C	0.623194	-0.0730313	0.0157383	3.47833e-06	8254	DEPRESSIO	0.580707	0.00852919	0.00653769	0.192023	494164	0.00250489	20.7223	TRUE	9.30917e-06
GCST90199677	rs71434672	T	A	0.059628	-0.151261	0.0321585	2.55614e-06	8254	DEPRESSIO	0.101644	-0.0104928	0.0105479	0.319844	494164	0.00256587	21.228	TRUE	5.76091e-06
GCST90199677	rs76701293	A	G	0.0504492	-0.155826	0.0352527	9.85775e-06	8254	DEPRESSIO	0.0826521	-0.00902338	0.0116618	0.439073	494164	0.00232639	19.2421	TRUE	1.84673e-05
GCST90199677	rs77095091	C	T	0.0767112	-0.127049	0.0286851	9.4633e-06	8254	DEPRESSIO	0.0503892	0.0398624	0.014575	0.00623835	494164	0.00228649	18.9113	TRUE	5.34332e-05
GCST90199677	rs77182631	A	G	0.0446725	-0.175305	0.0370791	2.26898e-06	8254	DEPRESSIO	0.0278583	-0.0143468	0.019858	0.470006	494164	0.00262308	21.7026	TRUE	4.3504e-06
GCST90199677	rs77723081	C	G	0.00654995	-0.423631	0.0948615	7.97744e-06	8254	DEPRESSIO	0.0257639	0.040919	0.0200655	0.0414238	494164	0.00233555	19.3181	TRUE	3.10566e-05
GCST90199677	rs80195374	A	G	0.0222903	0.250371	0.0520121	1.48156e-06	8254	DEPRESSIO	0.024676	0.000687595	0.0206466	0.973433	494164	0.00273227	22.6085	TRUE	1.86778e-06
GCST90199677	rs9963006	A	G	0.626775	-0.0758529	0.016472	4.1253e-06	8254	DEPRESSIO	0.675698	-0.00476444	0.00682112	0.484875	494164	0.00269189	22.2734	TRUE	7.63225e-06
GCST90199678	rs114537403	T	C	0.0185901	0.252179	0.0567582	8.86976e-06	8125	DEPRESSIO	0.0211034	-0.0157721	0.0226299	0.48583	494164	0.00232049	18.8932	TRUE	1.58673e-05
GCST90199678	rs11691183	T	C	0.253095	-0.0838852	0.0178203	2.51039e-06	8125	DEPRESSIO	0.326987	0.00916447	0.00682462	0.179319	494164	0.00266042	21.6682	TRUE	6.92756e-06
GCST90199678	rs117550283	C	G	0.0880211	-0.120043	0.0270924	9.38467e-06	8125	DEPRESSIO	0.0289499	0.0154237	0.0195455	0.430042	494164	0.00231353	18.8364	TRUE	1.76657e-05
GCST90199678	rs11766962	C	T	0.225766	-0.0905032	0.0185917	1.1277e-06	8125	DEPRESSIO	0.152836	0.0037086	0.00895162	0.67866	494164	0.00286344	23.3265	TRUE	1.81417e-06
GCST90199678	rs140591764	T	C	0.00599357	-0.477597	0.0988554	1.35664e-06	8125	DEPRESSIO	0.0181625	-0.0176488	0.0241768	0.465396	494164	0.00271787	22.1374	TRUE	2.64483e-06
GCST90199678	rs145469088	G	A	0.000563557	-1.63094	0.326085	5.68616e-07	8125	DEPRESSIO	0.0120518	-0.0134053	0.0308161	0.663555	494164	0.00299639	24.4129	TRUE	9.44745e-07
GCST90199678	rs151096450	T	G	0.116202	-0.106532	0.0237717	7.41373e-06	8125	DEPRESSIO	0.0681019	0.027642	0.0128989	0.0321144	494164	0.00233108	18.9796	TRUE	3.03965e-05
GCST90199678	rs17688758	C	T	0.0813925	-0.128898	0.0278843	3.78961e-06	8125	DEPRESSIO	0.0601304	0.0111123	0.0135108	0.410805	494164	0.00248449	20.2318	TRUE	7.5276e-06
GCST90199678	rs191302291	T	G	0.015546	-0.303875	0.061572	8.00349e-07	8125	DEPRESSIO	0.0112252	0.02321	0.0312625	0.457831	494164	0.0028264	23.0239	TRUE	1.60208e-06
GCST90199678	rs191390190	A	T	0.0157699	-0.27604	0.0614913	7.15281e-06	8125	DEPRESSIO	0.05966	-0.0028755	0.013446	0.830659	494164	0.00236537	19.2595	TRUE	9.71864e-06
GCST90199678	rs276286	A	G	0.740886	-0.0849521	0.0176539	1.49367e-06	8125	DEPRESSIO	0.783361	0.00228042	0.00776465	0.768992	494164	0.0027709	22.5705	TRUE	2.21098e-06
GCST90199678	rs55703838	T	C	0.0104977	-0.339008	0.0749126	6.02846e-06	8125	DEPRESSIO	0.02073	-0.0726067	0.0227959	0.00144717	494164	0.0023876	19.4409	TRUE	4.47529e-05
GCST90199678	rs5996848	G	A	0.73054	-0.0818347	0.0175977	3.31436e-06	8125	DEPRESSIO	0.631591	-0.00185842	0.00662836	0.779191	494164	0.00263659	21.4737	TRUE	4.77189e-06
GCST90199678	rs62381620	G	T	0.0302787	-0.288241	0.044521	9.52738e-11	8125	DEPRESSIO	0.0301994	0.00389033	0.0187262	0.835426	494164	0.00487894	39.826	TRUE	1.66549e-10
GCST90199678	rs72801867	G	A	0.149025	0.100144	0.021758	4.17167e-06	8125	DEPRESSIO	0.163824	0.00572865	0.00864478	0.507541	494164	0.00254364	20.7147	TRUE	7.50866e-06
GCST90199678	rs73396929	A	G	0.0935328	-0.125973	0.0262548	1.6017e-06	8125	DEPRESSIO	0.0826873	-0.0132992	0.0116309	0.252859	494164	0.00269092	21.9173	TRUE	4.00344e-06
GCST90199678	rs756874	G	A	0.366768	0.0744947	0.0159556	3.02866e-06	8125	DEPRESSIO	0.299081	0.00747956	0.00698065	0.283958	494164	0.00257772	20.9929	TRUE	7.04352e-06
GCST90199678	rs77181656	T	C	0.0132503	-0.299894	0.0676025	9.15901e-06	8125	DEPRESSIO	0.0192374	-0.0201571	0.0237064	0.39517	494164	0.00235179	19.1486	TRUE	1.78708e-05
GCST90199678	rs9599028	A	T	0.341971	0.0756554	0.0162189	3.0913e-06	8125	DEPRESSIO	0.335282	0.000874492	0.0067643	0.897136	494164	0.00257599	20.9788	TRUE	4.06582e-06
GCST90199679	rs10250619	C	T	0.782659	-0.0931159	0.0209692	8.97073e-06	6496	DEPRESSIO	0.783223	0.00416552	0.00774866	0.590867	494164	0.0029498	19.2126	TRUE	1.37432e-05
GCST90199679	rs10823297	C	T	0.0308071	-0.224729	0.0497919	6.38084e-06	6496	DEPRESSIO	0.0300582	0.0173934	0.0186607	0.351292	494164	0.00301585	19.6442	TRUE	1.21339e-05
GCST90199679	rs11129828	T	C	0.282532	-0.089998	0.0193473	3.29205e-06	6496	DEPRESSIO	0.257768	0.0160767	0.00729035	0.0274404	494164	0.00328372	21.3947	TRUE	1.25737e-05
GCST90199679	rs11167700	T	A	0.169783	-0.109661	0.0234168	2.8268e-06	6496	DEPRESSIO	0.152415	-0.0179448	0.00889017	0.0435392	494164	0.00339016	22.0906	TRUE	9.88394e-06
GCST90199679	rs11608247	G	A	0.0459105	0.187711	0.0413816	5.73078e-06	6496	DEPRESSIO	0.0184288	0.00689588	0.024066	0.774464	494164	0.00308681	20.1078	TRUE	7.777e-06
GCST90199679	rs117746629	T	A	0.0571139	0.173162	0.0376532	4.24806e-06	6496	DEPRESSIO	0.0585074	0.0163858	0.013699	0.231645	494164	0.00322951	21.0404	TRUE	9.42761e-06
GCST90199679	rs12216347	G	A	0.376398	-0.0823444	0.0183532	7.23523e-06	6496	DEPRESSIO	0.302879	-0.00378475	0.00700026	0.588743	494164	0.00318312	20.7372	TRUE	1.11669e-05
GCST90199679	rs13114094	C	T	0.16303	0.107882	0.0238873	6.29391e-06	6496	DEPRESSIO	0.162643	-0.0030946	0.00864572	0.720392	494164	0.00317618	20.6918	TRUE	8.8525e-06
GCST90199679	rs141568347	A	G	0.00302889	-0.751799	0.158991	2.26109e-06	6496	DEPRESSIO	0.000101744	-0.251101	0.339946	0.46012	494164	0.0034135	22.2432	TRUE	4.01452e-06
GCST90199679	rs143968247	A	G	0.0343422	-0.216775	0.0480854	6.54011e-06	6496	DEPRESSIO	0.0113942	0.0200677	0.03187	0.528909	494164	0.00311673	20.3034	TRUE	1.06072e-05
GCST90199679	rs148948230	T	C	0.0189311	-0.282226	0.0636719	9.31424e-06	6496	DEPRESSIO	0.0165415	-0.0519597	0.0251599	0.0389063	494164	0.00295869	19.2707	TRUE	3.10091e-05
GCST90199679	rs149272613	T	C	0.0216199	-0.29112	0.0606833	1.60757e-06	6496	DEPRESSIO	0.0131845	-0.00586666	0.0289819	0.839585	494164	0.00358538	23.3672	TRUE	2.13796e-06
GCST90199679	rs2090997	G	A	0.866667	0.114676	0.025701	8.12207e-06	6496	DEPRESSIO	0.891471	-0.000437888	0.010318	0.966149	494164	0.00303924	19.797	TRUE	9.62354e-06
GCST90199679	rs2313588	A	C	0.14737	-0.121021	0.0257748	2.66179e-06	6496	DEPRESSIO	0.185555	-0.012388	0.00830137	0.135624	494164	0.00368062	23.9903	TRUE	7.0611e-06
GCST90199679	rs2472297	T	C	0.255244	0.0925819	0.0198372	3.05496e-06	6496	DEPRESSIO	0.248247	0.0117747	0.00738981	0.111077	494164	0.00325876	21.2315	TRUE	8.49465e-06
GCST90199679	rs2749675	G	A	0.867047	0.123184	0.0258144	1.82477e-06	6496	DEPRESSIO	0.871808	-0.00970021	0.00963178	0.313885	494164	0.00349848	22.7989	TRUE	3.78149e-06
GCST90199679	rs324498	A	G	0.854157	0.115581	0.0253192	4.99551e-06	6496	DEPRESSIO	0.835051	0.00344358	0.0086268	0.689766	494164	0.00332833	21.6863	TRUE	7.22239e-06
GCST90199679	rs62063470	C	G	0.300507	-0.0855681	0.0193057	9.3244e-06	6496	DEPRESSIO	0.307045	0.00104854	0.00693048	0.879744	494164	0.00307816	20.0513	TRUE	1.16707e-05
GCST90199679	rs62095761	A	G	0.266528	0.0959574	0.0199786	1.56307e-06	6496	DEPRESSIO	0.215579	-0.00273984	0.00781274	0.725822	494164	0.00360009	23.4635	TRUE	2.26031e-06
GCST90199679	rs62337911	G	A	0.038912	-0.210473	0.0448249	2.66018e-06	6496	DEPRESSIO	0.026625	0.0286472	0.0200033	0.152108	494164	0.00331337	21.5885	TRUE	6.83335e-06
GCST90199679	rs7593862	C	T	0.287106	0.0884833	0.0192158	4.13035e-06	6496	DEPRESSIO	0.198919	0.00673246	0.00804485	0.402668	494164	0.00320494	20.8798	TRUE	7.58349e-06
GCST90199680	rs10844993	G	T	0.230317	0.0848311	0.0180197	2.5055e-06	8182	DEPRESSIO	0.18912	-0.0187496	0.00817247	0.0217766	494164	0.0025514	20.9238	TRUE	1.21952e-05
GCST90199680	rs11141654	A	G	0.177262	-0.0960652	0.0199883	1.53924e-06	8182	DEPRESSIO	0.217103	0.000285416	0.00773545	0.970567	494164	0.00269178	22.0782	TRUE	1.94029e-06
GCST90199680	rs11879271	T	C	0.0601982	0.144537	0.0321382	6.88067e-06	8182	DEPRESSIO	0.0438189	0.00910252	0.015699	0.562038	494164	0.00236378	19.3816	TRUE	1.16251e-05
GCST90199680	rs12554019	G	C	0.186494	-0.0882323	0.0197399	7.83132e-06	8182	DEPRESSIO	0.199103	0.00407979	0.00801446	0.610714	494164	0.00236217	19.3683	TRUE	1.26439e-05
GCST90199680	rs12878802	C	T	0.426697	-0.0800192	0.0160357	6.03619e-07	8182	DEPRESSIO	0.414248	0.00728326	0.00652571	0.264385	494164	0.00313272	25.7062	TRUE	1.55486e-06
GCST90199680	rs139897381	C	T	0.0129846	-0.327175	0.0666494	9.15899e-07	8182	DEPRESSIO	0.0043408	-0.0430885	0.0502324	0.391012	494164	0.00274374	22.5055	TRUE	1.9685e-06
GCST90199680	rs1481852	G	A	0.671158	-0.0810423	0.016792	1.39142e-06	8182	DEPRESSIO	0.654541	0.00196168	0.00681613	0.773499	494164	0.00289912	23.7837	TRUE	2.05937e-06
GCST90199680	rs150955925	C	G	0.0129156	-0.310408	0.0669674	3.56585e-06	8182	DEPRESSIO	0.0175139	-0.0080457	0.02486	0.74621	494164	0.00245677	20.1459	TRUE	5.27021e-06
GCST90199680	rs186490153	C	T	0.0191531	-0.249031	0.0552526	6.57067e-06	8182	DEPRESSIO	0.0136088	0.00330239	0.0276063	0.904781	494164	0.00233011	19.1048	TRUE	8.4715e-06
GCST90199680	rs188729852	A	G	0.00269773	0.674078	0.145858	3.81031e-06	8182	DEPRESSIO	0.0195727	-0.0310151	0.0228837	0.175311	494164	0.00244498	20.049	TRUE	1.041e-05
GCST90199680	rs28415528	A	G	0.317791	-0.119396	0.0162643	2.12024e-13	8182	DEPRESSIO	0.270287	0.00625888	0.00717723	0.383183	494164	0.00618114	50.8762	TRUE	7.99214e-13
GCST90199680	rs34097396	A	G	0.0644806	-0.140136	0.0309815	6.0905e-06	8182	DEPRESSIO	0.0446475	0.0239431	0.0154027	0.12007	494164	0.00236925	19.4265	TRUE	1.82125e-05
GCST90199680	rs3752651	C	T	0.207803	-0.0899675	0.0187912	1.68672e-06	8182	DEPRESSIO	0.13576	-0.0035794	0.00938127	0.702797	494164	0.00266493	21.8574	TRUE	2.63469e-06
GCST90199680	rs380155	T	C	0.373797	-0.0732844	0.016032	4.85125e-06	8182	DEPRESSIO	0.390407	-0.00502885	0.00655701	0.443116	494164	0.00251422	20.6182	TRUE	9.26295e-06
GCST90199680	rs72668359	C	T	0.0166993	0.276546	0.0589512	2.71731e-06	8182	DEPRESSIO	0.00357168	-0.0645245	0.0553205	0.243462	494164	0.00251159	20.5966	TRUE	6.74576e-06
GCST90199680	rs7741311	G	T	0.133583	0.100181	0.0220167	5.35886e-06	8182	DEPRESSIO	0.100046	-0.00657473	0.0106465	0.536872	494164	0.00232316	19.0477	TRUE	9.33387e-06
GCST90199680	rs79795772	A	G	0.0397664	-0.173164	0.0387063	7.68433e-06	8182	DEPRESSIO	0.0453553	0.00908232	0.0154325	0.556183	494164	0.00229002	18.7753	TRUE	1.30033e-05
GCST90199680	rs9302385	C	A	0.280432	-0.0890214	0.0167413	1.05216e-07	8182	DEPRESSIO	0.294029	-0.00419637	0.00700376	0.549067	494164	0.00319829	26.246	TRUE	2.05605e-07
GCST90199680	rs9314051	A	C	0.697227	0.0804413	0.0164625	1.02727e-06	8182	DEPRESSIO	0.733498	0.0270408	0.00725876	0.00019511	494164	0.00273199	22.4089	TRUE	1.2516e-05
GCST90199680	rs9913532	T	C	0.126959	-0.105503	0.0228355	3.8346e-06	8182	DEPRESSIO	0.141169	-0.0031507	0.00919617	0.731892	494164	0.0024675	20.2341	TRUE	5.72289e-06
GCST90199681	rs112809733	C	T	0.0976011	0.124361	0.0261853	2.04159e-06	8224	DEPRESSIO	0.0700629	0.0160461	0.012521	0.200006	494164	0.00272428	22.4602	TRUE	5.52293e-06
GCST90199681	rs11574581	G	A	0.0848802	0.13927	0.0278489	5.70626e-07	8224	DEPRESSIO	0.0613299	-0.0182942	0.0134944	0.175199	494164	0.00301321	24.8495	TRUE	1.72188e-06
GCST90199681	rs118085936	C	T	0.0532585	0.159419	0.0348335	4.72581e-06	8224	DEPRESSIO	0.0628615	0.00112489	0.0132936	0.932564	494164	0.00256289	21.1263	TRUE	6.01179e-06
GCST90199681	rs12250365	A	G	0.231692	0.0926098	0.0184154	4.93203e-07	8224	DEPRESSIO	0.259868	-0.0199106	0.0072887	0.00630072	494164	0.00305345	25.1823	TRUE	3.56395e-06
GCST90199681	rs12562486	T	G	0.00231538	0.751021	0.161694	3.40587e-06	8224	DEPRESSIO	0.0536377	-0.00143273	0.0142427	0.919873	494164	0.00260585	21.4813	TRUE	4.40314e-06
GCST90199681	rs13384756	T	C	0.22539	-0.222042	0.0183336	9.21015e-34	8224	DEPRESSIO	0.178125	-0.000405418	0.00833217	0.961193	494164	0.0172154	144.025	TRUE	5.14492e-33
GCST90199681	rs143584067	A	G	0.00760177	0.396114	0.08856	7.71895e-06	8224	DEPRESSIO	0.00717131	-0.00196254	0.0379794	0.958789	494164	0.0023674	19.5109	TRUE	9.53725e-06
GCST90199681	rs145729777	A	G	0.00554067	-0.463127	0.104841	9.98927e-06	8224	DEPRESSIO	0.00135806	0.0735387	0.086771	0.396714	494164	0.00236363	19.4798	TRUE	1.94844e-05
GCST90199681	rs1479581	C	T	0.20195	-0.0889207	0.0192855	4.01232e-06	8224	DEPRESSIO	0.259727	0.0158502	0.00725809	0.0289774	494164	0.00254865	21.0085	TRUE	1.77653e-05
GCST90199681	rs17470667	G	A	0.0512056	0.162122	0.0351403	3.95805e-06	8224	DEPRESSIO	0.0851006	0.0169488	0.0114396	0.138447	494164	0.0025539	21.0519	TRUE	1.16583e-05
GCST90199681	rs183489175	A	G	0.00721536	0.410446	0.0914386	7.16389e-06	8224	DEPRESSIO	0.0441042	0.00491917	0.0154142	0.749627	494164	0.00241354	19.8922	TRUE	1.03863e-05
GCST90199681	rs188077378	A	G	0.0449171	-0.188731	0.0376106	5.22012e-07	8224	DEPRESSIO	0.0740256	0.015076	0.0121482	0.214602	494164	0.00305611	25.2044	TRUE	1.47046e-06
GCST90199681	rs35254234	A	G	0.0127548	0.321188	0.0693423	3.62288e-06	8224	DEPRESSIO	0.00902072	-0.0575394	0.0346794	0.0970801	494164	0.00259805	21.4168	TRUE	1.19036e-05
GCST90199681	rs35538886	T	C	0.0777478	-0.128883	0.0289318	8.4008e-06	8224	DEPRESSIO	0.119278	0.0094632	0.00985369	0.336868	494164	0.00238209	19.6324	TRUE	1.76098e-05
GCST90199681	rs5748916	A	G	0.324124	-0.0747733	0.0168719	9.34423e-06	8224	DEPRESSIO	0.439708	0.0095883	0.00643242	0.136061	494164	0.00244963	20.1904	TRUE	2.63732e-05
GCST90199681	rs6503343	A	G	0.112013	-0.112122	0.0249261	6.85456e-06	8224	DEPRESSIO	0.172715	-0.0133427	0.0084466	0.114186	494164	0.00250084	20.6135	TRUE	2.07142e-05
GCST90199681	rs7029211	T	C	0.983056	-0.27916	0.0605491	4.01752e-06	8224	DEPRESSIO	0.995569	0.138794	0.049856	0.00537094	494164	0.00259615	21.4011	TRUE	2.50634e-05
GCST90199681	rs72622236	C	A	0.385805	-0.0740584	0.0160837	4.13367e-06	8224	DEPRESSIO	0.409993	0.0111223	0.00649409	0.0867701	494164	0.00259928	21.427	TRUE	1.39019e-05
GCST90199681	rs74637339	A	T	0.0521596	0.218791	0.0348214	3.31624e-10	8224	DEPRESSIO	0.0854273	0.000687357	0.0113932	0.951893	494164	0.00473324	39.1018	TRUE	5.01803e-10
GCST90199681	rs76619244	C	G	0.0156997	0.297392	0.0628958	2.26377e-06	8224	DEPRESSIO	0.00673285	-0.0402859	0.0397403	0.310712	494164	0.00273343	22.5358	TRUE	5.17918e-06
GCST90199681	rs76963882	C	T	0.304345	0.0744623	0.0167632	8.91236e-06	8224	DEPRESSIO	0.252338	0.00615207	0.00736734	0.403692	494164	0.00234781	19.3491	TRUE	1.73386e-05
GCST90199681	rs77585588	A	G	0.00748539	0.452071	0.0895868	4.50745e-07	8224	DEPRESSIO	0.00680763	-0.163664	0.0411978	7.10788e-05	494164	0.00303665	25.0434	TRUE	7.00121e-06
GCST90199682	rs117283049	G	T	0.0356159	-0.187452	0.0408701	4.50664e-06	7998	DEPRESSIO	0.0558811	-0.0118719	0.0138356	0.390853	494164	0.00241382	19.3476	TRUE	9.02414e-06
GCST90199682	rs11741406	A	G	0.193256	0.0865002	0.0193084	7.4667e-06	7998	DEPRESSIO	0.208264	-0.00359908	0.00788103	0.647905	494164	0.0023331	18.6991	TRUE	1.16326e-05
GCST90199682	rs12490555	T	C	0.233488	0.0844343	0.0180873	3.03917e-06	7998	DEPRESSIO	0.252623	-0.00195537	0.00733611	0.789823	494164	0.00255183	20.4566	TRUE	4.33121e-06
GCST90199682	rs12726652	A	G	0.201091	-0.0844405	0.0186944	6.27565e-06	7998	DEPRESSIO	0.287021	-0.0110286	0.00710792	0.120759	494164	0.00229098	18.3608	TRUE	1.84537e-05
GCST90199682	rs12989742	C	T	0.292502	0.0759281	0.0168742	6.80606e-06	7998	DEPRESSIO	0.371619	0.0129106	0.00661398	0.0509354	494164	0.0023861	19.1249	TRUE	2.49527e-05
GCST90199682	rs138767120	G	C	0.0298171	-0.208734	0.0445316	2.76799e-06	7998	DEPRESSIO	0.0263912	-0.0141144	0.0197986	0.475909	494164	0.00252078	20.2071	TRUE	5.17689e-06
GCST90199682	rs140994086	T	C	0.0261017	0.211726	0.0469464	6.48399e-06	7998	DEPRESSIO	0.0114415	-0.0403529	0.0310035	0.193067	494164	0.00227909	18.2652	TRUE	1.65109e-05
GCST90199682	rs145449041	C	T	0.00789672	0.390038	0.0861107	5.91258e-06	7998	DEPRESSIO	0.00579871	-0.021671	0.042884	0.61332	494164	0.00238368	19.1054	TRUE	9.54072e-06
GCST90199682	rs147045808	T	C	0.00949925	0.347563	0.077241	6.80406e-06	7998	DEPRESSIO	0.0146775	0.00899401	0.0266871	0.736104	494164	0.00227322	18.2181	TRUE	9.91258e-06
GCST90199682	rs148170430	C	T	0.00661459	0.482554	0.0941732	2.98948e-07	7998	DEPRESSIO	0.0167382	-0.0325311	0.0256275	0.204305	494164	0.00306015	24.5441	TRUE	8.65924e-07
GCST90199682	rs148874160	A	G	0.0209967	0.253526	0.0529352	1.67306e-06	7998	DEPRESSIO	0.0129146	0.00924262	0.0285111	0.745805	494164	0.00264247	21.1852	TRUE	2.50631e-06
GCST90199682	rs149152049	A	C	0.0157189	-0.281055	0.0612479	4.45782e-06	7998	DEPRESSIO	0.0114285	-0.0105616	0.0307777	0.731479	494164	0.0024443	19.5925	TRUE	6.58889e-06
GCST90199682	rs149381367	G	C	0.014361	0.283943	0.064014	9.18008e-06	7998	DEPRESSIO	0.00456224	-0.0279733	0.0480562	0.560502	494164	0.00228242	18.292	TRUE	1.52767e-05
GCST90199682	rs17011873	C	T	0.21935	-0.0849946	0.0183847	3.78013e-06	7998	DEPRESSIO	0.148524	0.0315765	0.00896176	0.000425932	494164	0.00247404	19.8315	TRUE	3.48444e-05
GCST90199682	rs17544266	C	T	0.0326658	-0.19071	0.042891	8.73215e-06	7998	DEPRESSIO	0.0307486	0.0226329	0.0187564	0.227557	494164	0.00229851	18.4212	TRUE	2.07652e-05
GCST90199682	rs200399858	T	C	0.507921	-0.120814	0.0151785	1.72668e-15	7998	DEPRESSIO	0.527862	0.014222	0.00638535	0.0259281	494164	0.00729618	58.769	TRUE	2.87094e-14
GCST90199682	rs2285761	T	G	0.179857	0.0877735	0.019671	8.11683e-06	7998	DEPRESSIO	0.223614	0.0138199	0.00769859	0.072634	494164	0.00227287	18.2152	TRUE	2.69528e-05
GCST90199682	rs2727548	A	G	0.506254	-0.0708743	0.0154929	4.77032e-06	7998	DEPRESSIO	0.428237	0.0048082	0.00647602	0.457808	494164	0.00251119	20.13	TRUE	8.90755e-06
GCST90199682	rs3211568	A	G	0.192497	0.08928	0.0193344	3.88059e-06	7998	DEPRESSIO	0.0959743	0.00152782	0.0109405	0.888939	494164	0.00247803	19.8635	TRUE	5.09522e-06
GCST90199682	rs34463406	T	C	0.380988	-0.0690213	0.0155186	8.68172e-06	7998	DEPRESSIO	0.445935	-0.010642	0.00642789	0.0978025	494164	0.00224702	18.0076	TRUE	2.65614e-05
GCST90199682	rs4390625	G	A	0.740662	-0.0943027	0.0172638	4.69609e-08	7998	DEPRESSIO	0.82202	0.00441803	0.00836796	0.597519	494164	0.00341637	27.4109	TRUE	8.87e-08
GCST90199682	rs61197953	C	T	0.420836	0.0706504	0.0154811	5.02737e-06	7998	DEPRESSIO	0.41544	0.00175579	0.00648646	0.786633	494164	0.00243318	19.5031	TRUE	7.09633e-06
GCST90199682	rs6736866	G	C	0.230629	-0.0830696	0.017955	3.71801e-06	7998	DEPRESSIO	0.208043	-0.00752102	0.00784161	0.3375	494164	0.00244886	19.6292	TRUE	7.96164e-06
GCST90199682	rs74251908	T	C	0.034294	0.197529	0.0418217	2.32261e-06	7998	DEPRESSIO	0.0260312	-0.0268066	0.0202906	0.186457	494164	0.00258437	20.7182	TRUE	6.29583e-06
GCST90199682	rs75459253	A	G	0.028192	0.224504	0.0458815	9.92442e-07	7998	DEPRESSIO	0.0357504	-0.0142686	0.0172589	0.408385	494164	0.00276175	22.1441	TRUE	2.06479e-06
GCST90199682	rs78978101	A	C	0.00969841	-0.348657	0.077783	7.37996e-06	7998	DEPRESSIO	0.0348752	0.00582629	0.0173292	0.736711	494164	0.00233504	18.7147	TRUE	1.07236e-05
GCST90199682	rs8025295	G	C	0.775299	0.0862129	0.0184313	2.90351e-06	7998	DEPRESSIO	0.773897	-0.000524935	0.00762971	0.945148	494164	0.0025897	20.761	TRUE	3.67336e-06
GCST90199682	rs8101881	T	C	0.606808	0.254197	0.0152966	5.17004e-62	7998	DEPRESSIO	0.677521	-0.00133929	0.00683265	0.8446	494164	0.0308338	254.391	TRUE	3.35294e-60
GCST90199682	rs929300	T	C	0.0348954	0.186096	0.0415711	7.58545e-06	7998	DEPRESSIO	0.0654043	-0.022188	0.0128931	0.0852648	494164	0.00233263	18.6954	TRUE	2.42664e-05
GCST90199683	rs10999904	A	G	0.0982241	-0.134401	0.0257002	1.69892e-07	8208	DEPRESSIO	0.106897	0.00624659	0.010341	0.545804	494164	0.00320001	26.3436	TRUE	3.28534e-07
GCST90199683	rs11227288	C	G	0.180316	0.0899903	0.019745	5.17353e-06	8208	DEPRESSIO	0.158315	0.00819239	0.00877585	0.350554	494164	0.00239388	19.6913	TRUE	1.08866e-05
GCST90199683	rs11518601	T	C	0.118732	-0.111869	0.0240488	3.29131e-06	8208	DEPRESSIO	0.162475	-0.0031507	0.00875137	0.71883	494164	0.00261894	21.5474	TRUE	4.98808e-06
GCST90199683	rs115634566	C	G	0.0194495	0.241854	0.0544403	8.88975e-06	8208	DEPRESSIO	0.00587572	0.0319344	0.0431067	0.458802	494164	0.00223108	18.3492	TRUE	1.63686e-05
GCST90199683	rs11575549	T	C	0.0179246	-0.37948	0.056925	2.62308e-11	8208	DEPRESSIO	0.00959757	0.00103136	0.0330856	0.975132	494164	0.00506993	41.8159	TRUE	4.07534e-11
GCST90199683	rs118052117	T	C	0.0218319	0.234493	0.0518474	6.10424e-06	8208	DEPRESSIO	0.0091198	-0.0325524	0.0338493	0.336207	494164	0.00234852	19.3173	TRUE	1.29689e-05
GCST90199683	rs11889711	T	C	0.620089	-0.0719998	0.0157071	4.56382e-06	8208	DEPRESSIO	0.634976	-0.0122647	0.00661933	0.0639028	494164	0.00244247	20.0919	TRUE	1.65256e-05
GCST90199683	rs13353672	A	G	0.206417	0.0847569	0.0190801	8.90564e-06	8208	DEPRESSIO	0.271692	-0.00698657	0.00722654	0.333648	494164	0.00235352	19.3585	TRUE	1.86768e-05
GCST90199683	rs138960177	T	C	0.0350566	0.204895	0.0426063	1.51653e-06	8208	DEPRESSIO	0.0376061	0.00730111	0.0177093	0.680138	494164	0.0028403	23.3739	TRUE	2.42448e-06
GCST90199683	rs146089696	C	A	0.0258431	-0.227745	0.048348	2.47072e-06	8208	DEPRESSIO	0.00955606	-0.00667867	0.0333735	0.841388	494164	0.00261157	21.4866	TRUE	3.41815e-06
GCST90199683	rs1479	G	T	0.197771	0.0905519	0.0192077	2.42479e-06	8208	DEPRESSIO	0.24966	-0.00467137	0.0073998	0.527855	494164	0.00260187	21.4067	TRUE	4.37703e-06
GCST90199683	rs184875464	T	C	0.00561386	0.525364	0.102005	2.59993e-07	8208	DEPRESSIO	0.00110155	-0.0062218	0.0947231	0.947629	494164	0.00308154	25.3652	TRUE	3.45646e-07
GCST90199683	rs1929252	C	A	0.251463	-0.0790401	0.0175887	6.99663e-06	8208	DEPRESSIO	0.282411	-0.00857094	0.00706722	0.225216	494164	0.00235186	19.3449	TRUE	1.70905e-05
GCST90199683	rs2187200	G	T	0.361312	-0.0712121	0.0160922	9.63256e-06	8208	DEPRESSIO	0.381519	0.00430943	0.00661882	0.51499	494164	0.0023405	19.2512	TRUE	1.67932e-05
GCST90199683	rs240759	A	G	0.955495	-0.170792	0.0381475	7.56436e-06	8208	DEPRESSIO	0.975603	-0.00299346	0.0208975	0.886097	494164	0.00248086	20.4086	TRUE	9.86769e-06
GCST90199683	rs2999546	T	G	0.637541	0.0721966	0.0158469	5.2164e-06	8208	DEPRESSIO	0.667443	-0.0084712	0.00677133	0.21092	494164	0.00240897	19.8157	TRUE	1.32181e-05
GCST90199683	rs35291122	A	G	0.0289393	-0.220159	0.0457359	1.48155e-06	8208	DEPRESSIO	0.0334409	0.0077026	0.0179616	0.668042	494164	0.00272419	22.4158	TRUE	2.39477e-06
GCST90199683	rs41280729	G	A	0.0591969	-0.148381	0.0323839	4.6066e-06	8208	DEPRESSIO	0.0523936	0.00221614	0.014321	0.87702	494164	0.00245236	20.1735	TRUE	6.11491e-06
GCST90199683	rs4584428	T	G	0.11603	0.109808	0.0239353	4.48109e-06	8208	DEPRESSIO	0.155423	-0.0104981	0.00885425	0.235756	494164	0.00247347	20.3476	TRUE	1.10093e-05
GCST90199683	rs5751124	A	G	0.0332277	0.19056	0.042405	6.99601e-06	8208	DEPRESSIO	0.0385283	0.00194687	0.0166489	0.90691	494164	0.00233302	19.1895	TRUE	8.99929e-06
GCST90199683	rs72551330	C	T	0.0147633	0.303539	0.0629629	1.42903e-06	8208	DEPRESSIO	0.015655	0.0323033	0.0261529	0.216767	494164	0.0026803	22.0536	TRUE	3.81918e-06
GCST90199683	rs72663013	T	G	0.0196341	-0.282142	0.0546119	2.38756e-07	8208	DEPRESSIO	0.00925797	-0.0180564	0.0337305	0.592434	494164	0.00306454	25.2249	TRUE	4.36183e-07
GCST90199683	rs73152633	T	C	0.0404457	0.179659	0.0383524	2.80725e-06	8208	DEPRESSIO	0.0758915	-0.00164575	0.0120312	0.891197	494164	0.00250536	20.6106	TRUE	3.72469e-06
GCST90199683	rs76522692	G	A	0.0266439	-0.220452	0.0473306	3.19771e-06	8208	DEPRESSIO	0.0745407	0.00473907	0.01215	0.696501	494164	0.00252074	20.7374	TRUE	4.93928e-06
GCST90199683	rs77535679	A	G	0.021052	0.272146	0.0527254	2.4488e-07	8208	DEPRESSIO	0.0058415	-0.0630214	0.0421446	0.13482	494164	0.00305272	25.1273	TRUE	8.43326e-07
GCST90199683	rs78906653	T	C	0.0749114	-0.144801	0.0290437	6.17592e-07	8208	DEPRESSIO	0.0630656	-0.0035276	0.0131944	0.789194	494164	0.00290606	23.9166	TRUE	9.21126e-07
GCST90199683	rs79441299	T	C	0.014453	0.29338	0.0638741	4.36696e-06	8208	DEPRESSIO	0.053079	-0.0126577	0.0141325	0.370444	494164	0.00245203	20.1708	TRUE	9.0485e-06
GCST90199683	rs8061485	C	T	0.279379	-0.0845625	0.0169225	5.82136e-07	8208	DEPRESSIO	0.293362	-0.00402975	0.00700985	0.565379	494164	0.0028793	23.6957	TRUE	1.06199e-06
GCST90199683	rs9866361	A	G	0.164093	0.0952028	0.0206127	3.86264e-06	8208	DEPRESSIO	0.157654	0.0162378	0.00878129	0.0644377	494164	0.00248644	20.4546	TRUE	1.41066e-05
GCST90199684	rs10006032	G	A	0.0573319	-0.15194	0.0334117	5.42817e-06	8212	DEPRESSIO	0.035685	-0.0122049	0.0171651	0.477065	494164	0.00249534	20.538	TRUE	1.00013e-05
GCST90199684	rs10072491	T	C	0.0420795	-0.17568	0.038446	4.88843e-06	8212	DEPRESSIO	0.0411127	0.00929249	0.0160982	0.563779	494164	0.00248814	20.4786	TRUE	8.34816e-06
GCST90199684	rs10735636	G	C	0.981772	0.266346	0.0602083	9.7007e-06	8212	DEPRESSIO	0.971156	0.0083655	0.0190744	0.660972	494164	0.00253905	20.8987	TRUE	1.4953e-05
GCST90199684	rs11033752	T	C	0.17797	-0.0907355	0.0204967	9.56226e-06	8212	DEPRESSIO	0.162552	-0.00777807	0.00867339	0.369839	494164	0.0024089	19.8248	TRUE	1.92109e-05
GCST90199684	rs11160050	G	A	0.0875843	0.125943	0.028029	7.01221e-06	8212	DEPRESSIO	0.119847	-0.00180357	0.0100062	0.85696	494164	0.00253511	20.8662	TRUE	9.36618e-06
GCST90199684	rs113627835	C	G	0.00861964	0.382342	0.0840396	5.37605e-06	8212	DEPRESSIO	0.00959382	0.0231355	0.0330444	0.483844	494164	0.00249841	20.5633	TRUE	9.84477e-06
GCST90199684	rs114473062	T	C	0.025608	0.226158	0.049117	4.135e-06	8212	DEPRESSIO	0.00793049	-0.0204599	0.036641	0.576579	494164	0.00255249	21.0095	TRUE	7.02003e-06
GCST90199684	rs117168942	C	T	0.0332722	0.191261	0.0431454	9.29617e-06	8212	DEPRESSIO	0.00601002	0.0896486	0.0424099	0.0345271	494164	0.00235325	19.3658	TRUE	3.71801e-05
GCST90199684	rs12447287	C	T	0.245284	0.081903	0.0180828	5.91739e-06	8212	DEPRESSIO	0.307667	-0.005835	0.00691748	0.39894	494164	0.0024836	20.4412	TRUE	1.17484e-05
GCST90199684	rs12858688	T	C	0.0249358	-0.22125	0.0491192	6.65784e-06	8212	DEPRESSIO	0.00852305	-0.0155084	0.0349418	0.657161	494164	0.00238042	19.5899	TRUE	1.04065e-05
GCST90199684	rs17410962	A	G	0.120383	-0.11411	0.0235805	1.30378e-06	8212	DEPRESSIO	0.0942965	0.00360738	0.0109323	0.741419	494164	0.00275763	22.7028	TRUE	1.98725e-06
GCST90199684	rs2943179	T	C	0.221974	-0.0822174	0.0185161	8.98228e-06	8212	DEPRESSIO	0.144155	-0.0135409	0.00919126	0.140688	494164	0.00233482	19.2137	TRUE	2.514e-05
GCST90199684	rs56354314	A	G	0.022346	0.235446	0.0519464	5.82959e-06	8212	DEPRESSIO	0.0270269	-0.0280162	0.0198294	0.157696	494164	0.00242213	19.934	TRUE	1.61387e-05
GCST90199684	rs62385039	G	A	0.0201079	-0.258001	0.0552286	2.98985e-06	8212	DEPRESSIO	0.0132456	0.011852	0.0281732	0.673988	494164	0.00262312	21.5924	TRUE	4.71516e-06
GCST90199684	rs75445316	T	C	0.024875	0.241198	0.049473	1.0862e-06	8212	DEPRESSIO	0.0157429	0.0144154	0.0262719	0.583211	494164	0.00282228	23.2365	TRUE	1.91129e-06
GCST90199684	rs77982886	G	A	0.0152346	0.316857	0.0635267	6.10775e-07	8212	DEPRESSIO	0.00502898	0.0181265	0.0459339	0.693123	494164	0.00301245	24.807	TRUE	9.89994e-07
GCST90199684	rs964184	C	G	0.868723	-0.116525	0.0229017	3.6178e-07	8212	DEPRESSIO	0.855218	-0.0071403	0.00908137	0.431716	494164	0.00309698	25.5052	TRUE	7.69905e-07
GCST90199684	rs9894638	C	T	0.211593	0.0857298	0.0192292	8.2607e-06	8212	DEPRESSIO	0.278132	0.0006145	0.00716507	0.931655	494164	0.00245214	20.1816	TRUE	1.03982e-05
GCST90199685	rs111764634	A	C	0.0711024	0.160187	0.03428	2.96979e-06	6378	DEPRESSIO	0.0376277	-0.00326059	0.0168379	0.846453	494164	0.00338951	21.685	TRUE	3.87116e-06
GCST90199685	rs113718400	A	C	0.0198899	-0.278095	0.0628536	9.66753e-06	6378	DEPRESSIO	0.0206204	-0.00218097	0.0224915	0.922751	494164	0.00301525	19.2834	TRUE	1.17224e-05
GCST90199685	rs11552067	A	G	0.587463	0.0845951	0.0181892	3.30593e-06	6378	DEPRESSIO	0.534598	-0.003165	0.0064226	0.62216	494164	0.00346868	22.1933	TRUE	5.05373e-06
GCST90199685	rs117372736	T	G	0.0135114	0.346995	0.0766527	5.98694e-06	6378	DEPRESSIO	0.0185852	-0.0130385	0.0242983	0.591544	494164	0.00320973	20.5312	TRUE	9.22393e-06
GCST90199685	rs11924632	G	A	0.319162	-0.0837752	0.0189266	9.58506e-06	6378	DEPRESSIO	0.314294	0.00487091	0.00690026	0.480248	494164	0.00305011	19.507	TRUE	1.59038e-05
GCST90199685	rs12498693	A	C	0.0908947	-0.140175	0.0306696	4.86572e-06	6378	DEPRESSIO	0.092428	0.0059638	0.0110647	0.589891	494164	0.00324731	20.7723	TRUE	7.54771e-06
GCST90199685	rs141172381	A	G	0.0189245	0.286907	0.0647015	9.23638e-06	6378	DEPRESSIO	0.00364384	0.0344739	0.0538916	0.522375	494164	0.0030566	19.5487	TRUE	1.48306e-05
GCST90199685	rs17035713	G	A	0.0555824	-0.176168	0.0391241	6.70697e-06	6378	DEPRESSIO	0.105664	0.000784786	0.0104382	0.940068	494164	0.00325826	20.8426	TRUE	8.08842e-06
GCST90199685	rs190199861	G	A	0.018813	0.297064	0.0645441	4.17461e-06	6378	DEPRESSIO	0.0350603	-0.00500559	0.0174548	0.774285	494164	0.00325792	20.8404	TRUE	5.68327e-06
GCST90199685	rs34291068	A	C	0.0631083	0.159431	0.0358652	8.77744e-06	6378	DEPRESSIO	0.0560319	0.0207027	0.0139938	0.139028	494164	0.00300574	19.2224	TRUE	2.16362e-05
GCST90199685	rs4946146	T	C	0.0182161	0.311867	0.0660179	2.31267e-06	6378	DEPRESSIO	0.0129596	-0.0276686	0.0284184	0.330248	494164	0.00347889	22.2588	TRUE	4.63162e-06
GCST90199685	rs4972489	C	A	0.219483	0.109484	0.0215719	3.86888e-07	6378	DEPRESSIO	0.244171	0.00217996	0.00745467	0.76996	494164	0.0041069	26.2936	TRUE	5.55452e-07
GCST90199685	rs55920120	A	C	0.0354543	0.211234	0.0475892	9.05017e-06	6378	DEPRESSIO	0.0229438	0.0254462	0.0220889	0.249325	494164	0.00305175	19.5175	TRUE	1.8882e-05
GCST90199685	rs56327721	T	C	0.106214	-0.132143	0.0284005	3.27423e-06	6378	DEPRESSIO	0.0560512	-0.00173213	0.0140234	0.901698	494164	0.00331538	21.2092	TRUE	4.10091e-06
GCST90199685	rs59927118	T	C	0.233493	0.0964238	0.0209287	4.0802e-06	6378	DEPRESSIO	0.190706	-0.00839619	0.00815197	0.30303	494164	0.00332804	21.2904	TRUE	8.24632e-06
GCST90199685	rs6081988	C	T	0.101462	0.130879	0.0293982	8.5098e-06	6378	DEPRESSIO	0.118547	-0.0049717	0.0101299	0.623573	494164	0.00312327	19.9764	TRUE	1.26848e-05
GCST90199685	rs72679893	T	C	0.0830319	-0.141425	0.031732	8.31717e-06	6378	DEPRESSIO	0.122769	0.0179662	0.00970363	0.0640988	494164	0.00304566	19.4785	TRUE	2.47804e-05
GCST90199685	rs73121585	A	C	0.0186813	-0.286922	0.0649528	9.98952e-06	6378	DEPRESSIO	0.0023185	0.167909	0.0678347	0.0133137	494164	0.00301839	19.3035	TRUE	4.00406e-05
GCST90199685	rs7643986	C	T	0.0314905	0.237339	0.0507469	2.91221e-06	6378	DEPRESSIO	0.0287827	-0.0175967	0.0191135	0.357237	494164	0.00343599	21.9834	TRUE	5.6222e-06
GCST90199685	rs77599553	A	T	0.024663	-0.26624	0.0570875	3.10541e-06	6378	DEPRESSIO	0.00628211	0.00115412	0.0405324	0.977284	494164	0.00341018	21.8177	TRUE	3.6972e-06
GCST90199685	rs78575779	G	A	0.0286499	-0.234076	0.0525518	8.42088e-06	6378	DEPRESSIO	0.0572202	-0.0143868	0.0137078	0.293934	494164	0.0030496	19.5037	TRUE	1.67246e-05
GCST90199685	rs952263	T	G	0.231638	0.0960714	0.0209226	4.39555e-06	6378	DEPRESSIO	0.164561	-0.0172563	0.00866737	0.0464868	494164	0.00328544	21.017	TRUE	1.45853e-05
GCST90199686	rs11681248	T	C	0.629022	-0.0861776	0.01577	4.63824e-08	8153	DEPRESSIO	0.61978	0.0116675	0.00660302	0.0772289	494164	0.00346603	28.3499	TRUE	2.08685e-07
GCST90199686	rs117276795	A	G	0.0103757	0.356183	0.0769361	3.66377e-06	8153	DEPRESSIO	0.016944	0.0160369	0.0250328	0.52176	494164	0.00260534	21.2916	TRUE	6.54447e-06
GCST90199686	rs11822621	T	G	0.100928	-0.117218	0.025765	5.37678e-06	8153	DEPRESSIO	0.0553397	0.0231349	0.014165	0.102419	494164	0.00249359	20.376	TRUE	1.69092e-05
GCST90199686	rs1878503	A	G	0.46355	0.0695737	0.0155972	8.17115e-06	8153	DEPRESSIO	0.397083	-0.00660283	0.00653002	0.311945	494164	0.00240739	19.67	TRUE	1.75917e-05
GCST90199686	rs198260	A	G	0.97371	0.22816	0.048609	2.68214e-06	8153	DEPRESSIO	0.980337	0.008463	0.0228947	0.711644	494164	0.0026652	21.7821	TRUE	4.10327e-06
GCST90199686	rs4316784	C	T	0.826904	0.0920404	0.0207915	9.56335e-06	8153	DEPRESSIO	0.773731	-0.00424414	0.0076173	0.577411	494164	0.0024251	19.815	TRUE	1.57613e-05
GCST90199686	rs61974973	G	A	0.0761626	0.132651	0.0296776	7.83162e-06	8153	DEPRESSIO	0.0841859	-0.0242456	0.0115299	0.0354789	494164	0.00247622	20.2337	TRUE	3.13557e-05
GCST90199686	rs6664713	A	C	0.0247598	0.221278	0.0497353	8.6224e-06	8153	DEPRESSIO	0.0279232	0.0269132	0.0192987	0.163149	494164	0.00236464	19.3199	TRUE	2.30407e-05
GCST90199686	rs76157950	A	G	0.0186095	0.259172	0.0571721	5.80995e-06	8153	DEPRESSIO	0.0120075	-0.0161936	0.030102	0.590608	494164	0.00245348	20.0475	TRUE	9.61845e-06
GCST90199686	rs76260755	T	C	0.110017	-0.113035	0.0255573	9.74343e-06	8153	DEPRESSIO	0.0933895	-0.00279324	0.0111073	0.801444	494164	0.00250206	20.4454	TRUE	1.34455e-05
GCST90199686	rs80346659	C	G	0.0253623	-0.223208	0.0489983	5.22784e-06	8153	DEPRESSIO	0.0408116	0.0310192	0.0161379	0.0545896	494164	0.0024631	20.1263	TRUE	1.94347e-05
GCST90199686	rs8061485	C	T	0.278471	-0.175473	0.0171848	1.7712e-24	8153	DEPRESSIO	0.293362	-0.00402975	0.00700985	0.565379	494164	0.0123733	102.118	TRUE	1.09755e-23
GCST90199686	rs853154	C	G	0.156615	0.102766	0.0214138	1.59433e-06	8153	DEPRESSIO	0.213964	-0.00243787	0.00780226	0.754692	494164	0.0027899	22.8041	TRUE	2.38605e-06
GCST90199686	rs9432398	G	A	0.0316989	0.221475	0.0445422	6.61795e-07	8153	DEPRESSIO	0.0192645	-0.0392869	0.0235152	0.0947807	494164	0.00301116	24.6181	TRUE	2.40353e-06
GCST90199686	rs9565718	A	T	0.630251	-0.0847838	0.0167172	3.94378e-07	8153	DEPRESSIO	0.620829	-0.0159943	0.00657755	0.01503	494164	0.00335024	27.3996	TRUE	2.38582e-06
GCST90199686	rs9857968	T	C	0.0567903	0.150356	0.0334056	6.76581e-06	8153	DEPRESSIO	0.061214	-0.000862325	0.0133504	0.948499	494164	0.00242189	19.7887	TRUE	8.43203e-06
GCST90199686	rs9981680	G	T	0.0427167	0.169465	0.0383093	9.70738e-06	8153	DEPRESSIO	0.0492932	-0.0208188	0.0147781	0.158907	494164	0.0023487	19.1894	TRUE	2.59816e-05
GCST90199687	rs11126412	T	A	0.222311	0.0812665	0.0182574	8.54089e-06	8151	DEPRESSIO	0.178126	-0.000406538	0.00833221	0.961086	494164	0.0022836	18.6516	TRUE	1.0499e-05
GCST90199687	rs111498995	T	A	0.0168734	0.275959	0.0591476	3.07719e-06	8151	DEPRESSIO	0.0311788	-0.0306116	0.0185312	0.0985553	494164	0.00252657	20.6412	TRUE	1.01069e-05
GCST90199687	rs139591016	C	T	0.0203237	-0.244512	0.0539409	5.81637e-06	8151	DEPRESSIO	0.0256154	-0.017733	0.0205494	0.388167	494164	0.00238076	19.4471	TRUE	1.16532e-05
GCST90199687	rs145376871	T	G	0.0191146	-0.246684	0.0554495	8.6348e-06	8151	DEPRESSIO	0.0290142	-0.00151275	0.0189353	0.936324	494164	0.00228189	18.6377	TRUE	1.08079e-05
GCST90199687	rs149656965	T	C	0.0120586	-0.320596	0.0696557	4.17282e-06	8151	DEPRESSIO	0.0799565	0.00489998	0.0118421	0.679039	494164	0.00244892	20.0052	TRUE	6.47836e-06
GCST90199687	rs184637108	T	A	0.0078808	-0.381288	0.0860405	9.35832e-06	8151	DEPRESSIO	0.00553421	-0.0247104	0.0441036	0.575288	494164	0.00227337	18.5679	TRUE	1.54611e-05
GCST90199687	rs2394872	C	A	0.0928766	-0.121016	0.0261549	3.71226e-06	8151	DEPRESSIO	0.0822233	-0.0114736	0.0116564	0.324958	494164	0.00246768	20.1588	TRUE	8.13641e-06
GCST90199687	rs4663135	C	T	0.784904	0.0837071	0.018929	9.77159e-06	8151	DEPRESSIO	0.773335	-0.0005074	0.007652	0.947132	494164	0.00236594	19.3258	TRUE	1.21053e-05
GCST90199687	rs4783107	C	T	0.886875	-0.116779	0.0239738	1.10964e-06	8151	DEPRESSIO	0.887545	0.0224166	0.0101985	0.0279467	494164	0.00273641	22.3602	TRUE	5.39379e-06
GCST90199687	rs535146	A	T	0.384514	0.0748445	0.0158705	2.40582e-06	8151	DEPRESSIO	0.341496	-0.00223947	0.00675988	0.740427	494164	0.00265143	21.6639	TRUE	3.60509e-06
GCST90199687	rs567440118	A	G	0.00560552	-0.484057	0.102614	2.39029e-06	8151	DEPRESSIO	0.00530565	0.0912816	0.0440602	0.0382886	494164	0.00261215	21.3421	TRUE	1.02151e-05
GCST90199687	rs62381620	G	T	0.0304893	-0.293756	0.0441641	2.90219e-11	8151	DEPRESSIO	0.0301994	0.00389033	0.0187262	0.835426	494164	0.00510157	41.7858	TRUE	5.22149e-11
GCST90199687	rs647667	C	T	0.0591665	0.144169	0.0324617	8.94643e-06	8151	DEPRESSIO	0.0460163	0.0106218	0.0153648	0.489372	494164	0.002314	18.9005	TRUE	1.59644e-05
GCST90199687	rs72774956	A	G	0.0203856	-0.239983	0.0535446	7.39715e-06	8151	DEPRESSIO	0.0220451	0.00287993	0.0219892	0.895799	494164	0.00230022	18.7877	TRUE	9.57078e-06
GCST90199687	rs74850022	T	C	0.0122956	-0.30887	0.0693354	8.40015e-06	8151	DEPRESSIO	0.00380003	-0.00169326	0.0534117	0.97471	494164	0.00231717	18.9265	TRUE	1.02257e-05
GCST90199687	rs75194109	C	T	0.00818764	-0.397999	0.0851016	2.9145e-06	8151	DEPRESSIO	0.0388839	0.0041079	0.0164228	0.802484	494164	0.00257266	21.0187	TRUE	4.13557e-06
GCST90199687	rs76379749	C	T	0.0217525	-0.229603	0.0518367	9.45159e-06	8151	DEPRESSIO	0.0231714	-0.0382792	0.0219497	0.0811671	494164	0.00224359	18.3241	TRUE	3.05754e-05
GCST90199687	rs76954195	G	C	0.028169	0.206021	0.0459715	7.41237e-06	8151	DEPRESSIO	0.0144104	-0.0568998	0.027121	0.0359046	494164	0.00232389	18.9815	TRUE	2.97075e-05
GCST90199687	rs77181656	T	C	0.0133923	-0.318701	0.066826	1.85035e-06	8151	DEPRESSIO	0.0192374	-0.0201571	0.0237064	0.39517	494164	0.00268409	21.9315	TRUE	3.84671e-06
GCST90199687	rs78263978	A	G	0.02583	-0.22873	0.0484595	2.35808e-06	8151	DEPRESSIO	0.0280392	-0.00282446	0.0195183	0.884941	494164	0.00263291	21.5122	TRUE	3.15078e-06
GCST90199687	rs7875568	G	T	0.0196633	-0.255385	0.0546341	2.94733e-06	8151	DEPRESSIO	0.0506358	0.00689167	0.0145799	0.636439	494164	0.0025145	20.5424	TRUE	4.78869e-06
GCST90199687	rs78921993	G	A	0.07346	-0.129378	0.0291215	8.88449e-06	8151	DEPRESSIO	0.117555	0.00922289	0.00994813	0.353876	494164	0.00227859	18.6106	TRUE	1.81598e-05
GCST90199687	rs7960425	C	G	0.024852	0.238798	0.0488539	1.01868e-06	8151	DEPRESSIO	0.0201065	0.0180969	0.0230329	0.432045	494164	0.00276391	22.5855	TRUE	2.08028e-06
GCST90199687	rs80179348	T	A	0.0133227	-0.319612	0.066975	1.82303e-06	8151	DEPRESSIO	0.0216743	-0.0112023	0.0221727	0.613397	494164	0.00268561	21.944	TRUE	3.06512e-06
GCST90199687	rs826459	A	G	0.70797	0.0767693	0.017064	6.83005e-06	8151	DEPRESSIO	0.744239	0.00620752	0.00735925	0.39895	494164	0.00243695	19.9073	TRUE	1.3446e-05
GCST90199688	rs1047891	A	C	0.307889	0.381478	0.0157461	1.16081e-129	8250	DEPRESSIO	0.322461	-0.00285685	0.00683793	0.676097	494164	0.062021	545.374	TRUE	3.96659e-124
GCST90199688	rs10757444	A	G	0.69497	0.080588	0.0163581	8.37259e-07	8250	DEPRESSIO	0.641974	-0.00445915	0.00665949	0.503117	494164	0.00275346	22.7733	TRUE	1.6073e-06
GCST90199688	rs11108842	G	T	0.00985641	-0.347252	0.0751899	3.86845e-06	8250	DEPRESSIO	0.00383465	-0.00469827	0.0520754	0.928112	494164	0.00235362	19.4585	TRUE	4.96023e-06
GCST90199688	rs112816924	T	C	0.0153734	0.275875	0.0608934	5.8859e-06	8250	DEPRESSIO	0.0077436	0.0104158	0.0373097	0.780114	494164	0.00230407	19.0479	TRUE	8.38075e-06
GCST90199688	rs115090460	T	A	0.0255581	-0.213667	0.04776	7.68538e-06	8250	DEPRESSIO	0.0107534	-0.0468847	0.0315382	0.13712	494164	0.00227399	18.7987	TRUE	2.19209e-05
GCST90199688	rs117206739	T	C	0.0202867	0.23915	0.0531026	6.68267e-06	8250	DEPRESSIO	0.010134	-0.0433077	0.0319166	0.174813	494164	0.00227343	18.794	TRUE	1.78284e-05
GCST90199688	rs12233751	C	A	0.140374	-0.107576	0.021548	5.96375e-07	8250	DEPRESSIO	0.107276	0.000255031	0.0103165	0.980278	494164	0.00279291	23.1004	TRUE	7.60317e-07
GCST90199688	rs141342711	T	C	0.0552779	0.156311	0.0326222	1.65503e-06	8250	DEPRESSIO	0.0266711	-0.02539	0.0199308	0.202696	494164	0.00255191	21.102	TRUE	4.5104e-06
GCST90199688	rs144831076	C	T	0.0180032	-0.284047	0.056482	4.93093e-07	8250	DEPRESSIO	0.0096031	0.0267507	0.033633	0.426398	494164	0.00285279	23.5972	TRUE	1.04598e-06
GCST90199688	rs151202997	T	G	0.0315572	0.193942	0.0427714	5.77718e-06	8250	DEPRESSIO	0.0461335	-0.0013082	0.0152529	0.931652	494164	0.00229904	19.0062	TRUE	7.32952e-06
GCST90199688	rs16824802	T	C	0.201151	0.0978791	0.0188923	2.20805e-07	8250	DEPRESSIO	0.182337	0.0132444	0.00826849	0.109201	494164	0.00307891	25.4733	TRUE	8.22783e-07
GCST90199688	rs2329096	T	C	0.351672	0.0709468	0.015894	8.05364e-06	8250	DEPRESSIO	0.338262	-0.0020692	0.00674729	0.759093	494164	0.00229524	18.9747	TRUE	1.15656e-05
GCST90199688	rs243795	C	T	0.208481	0.0882873	0.0184131	1.62837e-06	8250	DEPRESSIO	0.143411	-0.00281217	0.00915163	0.758626	494164	0.00257249	21.2727	TRUE	2.43583e-06
GCST90199688	rs358908	C	T	0.258424	-0.0883162	0.0172318	2.97225e-07	8250	DEPRESSIO	0.288326	-0.004545	0.00705367	0.519352	494164	0.0029895	24.7314	TRUE	5.81108e-07
GCST90199688	rs596603	G	T	0.572668	-0.115999	0.0149808	9.69793e-15	8250	DEPRESSIO	0.555041	-0.00399026	0.00642607	0.534633	494164	0.00658577	54.6796	TRUE	3.19737e-14
GCST90199688	rs62182612	A	G	0.194247	-0.0838786	0.0187414	7.62083e-06	8250	DEPRESSIO	0.308417	0.00553088	0.0069115	0.423571	494164	0.00220236	18.2052	TRUE	1.46357e-05
GCST90199688	rs75446748	C	T	0.142724	-0.100817	0.0215403	2.86322e-06	8250	DEPRESSIO	0.231787	-0.00324279	0.00758624	0.669048	494164	0.00248723	20.5658	TRUE	4.54602e-06
GCST90199688	rs76513761	C	T	0.0282572	0.202404	0.0452943	7.87172e-06	8250	DEPRESSIO	0.0542161	0.0120611	0.0141858	0.3952	494164	0.00224982	18.5984	TRUE	1.55445e-05
GCST90199688	rs77976040	C	A	0.0176413	0.25373	0.0570551	8.70314e-06	8250	DEPRESSIO	0.00655604	0.0226015	0.0404736	0.576554	494164	0.00223138	18.4456	TRUE	1.44519e-05
GCST90199688	rs78612075	A	G	0.0158633	0.271706	0.0604624	6.99641e-06	8250	DEPRESSIO	0.0125401	0.0230775	0.0289045	0.424634	494164	0.00230503	19.0558	TRUE	1.34663e-05
GCST90199688	rs78829102	A	G	0.035272	0.188424	0.0402532	2.85524e-06	8250	DEPRESSIO	0.0366087	-0.0025312	0.017116	0.882433	494164	0.00241623	19.9773	TRUE	3.81692e-06
GCST90199688	rs9614932	T	C	0.143251	-0.101483	0.0214974	2.35019e-06	8250	DEPRESSIO	0.140138	-0.011737	0.00917877	0.201	494164	0.00252795	20.9033	TRUE	6.31418e-06
GCST90199688	rs9821781	A	G	0.560748	0.0826592	0.0152654	6.13598e-08	8250	DEPRESSIO	0.580116	0.00465418	0.00647724	0.472422	494164	0.00336584	27.8552	TRUE	1.33032e-07
GCST90199689	rs11101389	A	T	0.268308	-0.0917167	0.0190277	1.43433e-06	7158	DEPRESSIO	0.252659	-0.00273222	0.00734158	0.709777	494164	0.00330285	23.7135	TRUE	2.15555e-06
GCST90199689	rs113654354	G	A	0.024409	-0.239492	0.054054	9.39685e-06	7158	DEPRESSIO	0.018838	0.03521	0.0239909	0.142202	494164	0.00273168	19.6014	TRUE	2.42979e-05
GCST90199689	rs115887046	C	T	0.0330149	-0.206093	0.046384	8.8635e-06	7158	DEPRESSIO	0.0250129	-0.0393615	0.0206656	0.0568211	494164	0.00271198	19.4597	TRUE	2.89606e-05
GCST90199689	rs118171449	T	C	0.0767077	0.140008	0.031363	8.03933e-06	7158	DEPRESSIO	0.0781263	0.0220146	0.0118938	0.0641786	494164	0.0027766	19.9247	TRUE	2.56897e-05
[truncated: 31,561 more rows]

## Sheet: Table S6
Table S6. The results of five methods of MR analysis in the Depression data
[truncated: 2,776 more rows]

[truncated: 6 more sheets: Table S7, Table S8, Table S9, Table S10, Table S11, Table S12]
